# Supplementary material for: Breast Cancer knowledge, perceptions and practices in a rural Community in Coastal Kenya
Source: BMC Public Health. 2019 Feb 12;19:180. doi: 10.1186/s12889-019-6464-3 (PMC6373063; doi:10.1186/s12889-019-6464-3)
Supplement: Supplementary file 5 — Female questionnaire dataset (XLSX 112 kb) [file 12889_2019_6464_MOESM5_ESM.xlsx]

## Sheet: female_data
qnumber_old	qnumber	no_hh_members	marital	marital_other	educ_highest	religion	religion_other	occupation	occup_other	heard_cancer	heard_bc	suffer_cancer	who_suffer	who_other	much_know_bc	what_know_bc	cause_bc	cause_bc_other	men_bc	curable_bc	survive_bc	th_treat_bc	signs_bc	signs_3_bc	bc_dx	which_dx	which_dx2	signs_bc2	lump_sign	pain_sign	dischsarge_sign	rf_bc	age_rf	poverty_rf	bra_rf	chd30_yrs_ref	obesity_rf	contact_rf	relative_rf	lactating_rf	menarche_rf	late_mp_rf	contracept_rf	tobacco_rf	alcohol_rf	q36o	fat_diet_rf	know_screen	screen_other
1	1	7	married		secondary	islam		farmer		Yes	Yes	Yes	other	neighbour	a little	serious illness	dont know		dont know	dont know	yes	no	Yes	lump on breasts,painful breasts,wound on breast	No			1	yes	dont know	yes	dont know																Yes	self breast examination for presence of lump
2	2	3	married		none	islam		other	casual laborer	Yes	Yes	No			only heard term	serious illness	dont know		dont know	yes	yes	no	No		Yes	physical exam		3	yes	yes	dont know	dont know																No
3	3	6	married		primary	catholic		farmer		No	No	No			nothing at all	not sure if serious	dont know		dont know	dont know	dont know	dont know	No		No			3	dont know	dont know	dont know	no																No
4	4	9	married		primary	catholic		farmer		Yes	Yes	Yes	other	distance relative	a little	serious illness	dont know		dont know	dont know	dont know	no	No		No			2	no	dont know	no	no																No
5	5	10	widowed		primary	islam		trader		Yes	Yes	No			a little	serious illness	dont know		no	dont know	yes	no	Yes	lump on breasts.nipple enlargement	Yes	physical exam		1	yes	yes	yes	no																Yes	self breast examination for presence of lump
6	6	9	married		none	protestant		farmer		Yes	Yes	No			only heard term	serious illness	dont know		no	dont know	no	no	No		No			3	dont know	dont know	dont know	dont know																No
7	7	10	married		none	traditional		farmer		Yes	Yes	No			only heard term	serious illness	dont know		dont know	no	dont know	no	No		Yes	physical exam		3	yes	yes	no	no																No
8	8	6	single		primary	protestant		other	student	Yes	Yes	No			only heard term	serious illness	dont know		no	yes	yes	no	No		Yes	imaging/x-ray		1	yes	yes	no	yes	no	no	no	no	no	no	no	yes	yes	yes	dont know	yes	yes	1	no	No
9	9	10	married		primary	traditional		other	small trader-selling paraffi fuel,phone charging	Yes	Yes	No			only heard term	serious illness	dont know		dont know	dont know	yes	no	No		Yes	physical exam		3	dont know	dont know	dont know	no																No
10	10	11	married		primary	islam		farmer		Yes	Yes	Yes	sister		very familiar	serious illness	dont know		no	no	no	no	Yes	engorged breasts	No			1	yes	dont know	no	yes	dont know	no	no	yes	no	no	yes	no	no	yes	no	no	no	1	no	No
11	11	6	married		primary	protestant		farmer		Yes	Yes	No			only heard term	serious illness	dont know		yes	yes	yes	no	No		Yes	physical exam		1	yes	yes	yes	yes	no	no	no	no	no	dont know	no	no	dont know	dont know	no	dont know	dont know	3	no	No
12	12	6	widowed		primary	islam		farmer		Yes	Yes	No			a little	serious illness	dont know		no	no	no	no	Yes	engorged breast	Yes	imaging/x-ray		1	yes	yes	yes	dont know																No
13	13	10	married		none	protestant		farmer		Yes	Yes	Yes	other	neighbour	nothing at all	serious illness	dont know		no	no	dont know	no	Yes	2	No			1	yes	dont know	yes	no																No
14	14	5	married		none	traditional		farmer		Yes	Yes	Yes	other	neighbour	very familiar	serious illness	dont know		dont know	yes	yes	no	Yes	engorged breasts	Yes	physical exam		3	yes	dont know	yes	no																No
15	15	11	married		none	protestant		farmer		Yes	Yes	No			only heard term	serious illness	dont know		dont know	dont know	dont know	no	No		No			3
16	16	4	widowed		none	catholic		trader		Yes	Yes	Yes	other	church member	a little	serious illness	dont know		dont know	yes		no	Yes		No			3	dont know	dont know	dont know	dont know																No
17	17	9	married		none	none		farmer		Yes	Yes	No			a little	serious illness	other	scratching of breasts when they are itching	yes	yes	yes	no	No		Yes	physical exam		1	dont know	no	no	no																No
18	18	9	married		primary	catholic		farmer		Yes	Yes	No			only heard term	serious illness	dont know		no	no	yes	no	No		No			1	no	no	no	dont know																No
19	19	3	single		primary	protestant		other	student	No	Yes	No			only heard term	serious illness	dont know		no	yes	yes	no	No		No			1	yes	yes	yes	no																No
20	20	6	widowed		none	protestant		trader		Yes	Yes	No	other	stranger	only heard term	not sure if serious	dont know		no	yes	yes	no	No		No			2	no	no	yes	no response																No
21	21	7	divorced		primary	protestant		crafts		Yes	Yes	No			a little	serious illness	dont know		no	yes	yes	no	Yes	itchy breasts,blisters on breasts	No			2	yes	yes	no	yes	yes	yes	no	no	yes	no	yes	yes	yes	yes	yes	no	no	1	no	No
22	22	8	married		primary	catholic		farmer		Yes	Yes	Yes	other	stranger	a little	serious illness	dont know		no	yes	yes	yes	Yes	itching on breast,breast enlargement	No			1	yes	yes	yes	no																No
23	23	7	married		secondary	catholic		farmer		Yes	Yes	Yes	other	neighbour	a little	serious illness	dont know		dont know	yes	yes	no	Yes	itchy breast,breast discharge	No			3	yes	yes	dont know	no																No
24	24	11	married		primary	islam		farmer		Yes	Yes	Yes	other	cousin	a little	serious illness	dont know		dont know	yes	yes	no	No		No			3	dont know	dont know	dont know	no																No
25	25	11	single		secondary	catholic		trader		Yes	Yes	Yes	other	not related	a little	serious illness	dont know		no	yes	yes	no	No		No			1	dont know	yes	yes	no																No
26	26	7	married		primary	none		farmer		Yes	Yes	Yes	other	stranger	a little	serious illness	dont know		dont know	dont know	dont know	dont know	No		No			3	dont know	dont know	dont know	no																No
27	27	5	widowed		none	none		farmer		Yes	Yes	Yes	daughter		a little	serious illness	dont know		dont know	yes	yes	no	No		Yes	physical exam		1	yes	yes	yes	dont know																Yes
28	32	8	single		primary	protestant		other	pupil	Yes	Yes	No			nothing at all		dont know		dont know	dont know	yes	dont know	No		No			3	dont know	dont know	dont know	no																No
29	33	7	married		primary	protestant		farmer		Yes	Yes	Yes	other	neighbour	very familiar	serious illness	dont know		no	dont know	yes	no	Yes	painful and irritating breast,breast hardening and enlargement	Yes	imaging/x-ray		1	yes	yes	dont know	yes	yes	no	yes	no	no	no	yes	no	no	no	yes	no	no	1	no	No
30	34	3	widowed		none	protestant		trader		Yes	Yes	Yes	other	sister in law	nothing at all		dont know		no	no	no	no	No		No			1	yes	yes	no	dont know																No
31	35	4	widowed		primary	catholic		other	cook	Yes	Yes	No			only heard term	serious illness	dont know		no	yes	yes	no	No		No			3	dont know	dont know	dont know	dont know																No
32	36	8	widowed		none	islam		farmer		No	No	No			nothing at all		dont know		dont know	dont know	yes	no	No		No			3	dont know	yes	dont know	dont know																Yes
33	37	6	single		tertiary	protestant		other	Ecd Teacher	Yes	Yes	Yes	other	neighbour	a little	serious illness	dont know		dont know	yes	yes	no	Yes	wounds on breast,breast discharge ,blood discharge	No			1	yes	yes	dont know	dont know																Yes
34	38	7	married		none	protestant		cleric/mgt/admin		Yes	Yes	No			nothing at all		dont know		no	yes	dont know	no	No		No			3	dont know	dont know	dont know	dont know																No
35	39	9	single		tertiary	protestant		other	teacher	Yes	Yes	No			a little	serious illness	other	swollen breasts	no	yes	yes	no	Yes	swollen breasts,pus from breasts	Yes	physical exam		1	yes	yes	yes	dont know																Yes
36	42	8	married		tertiary	protestant		farmer		Yes	Yes	No			nothing at all	serious illness	dont know		no	yes	yes	no	No		No			1	yes	yes	no	dont know																No
37	43	8	divorced		none	traditional		trader		Yes	Yes	Yes	friend		a little	serious illness	dont know		no	yes	yes	no	No			imaging/x-ray		1	yes	yes	dont know	yes	yes	yes	yes	yes	yes	yes	yes	yes	dont know	dont know	yes	yes	yes	1	yes	No
38	44	4	married		none	traditional		farmer		No	No	No			nothing at all		other	abcess	no	dont know	yes	yes	Yes	abcess,lump	No			1	yes	dont know	yes	dont know																No
39	45	2	widowed		none	traditional		trader		Yes	Yes	No			nothing at all		dont know		no	dont know	yes	no	No		Yes	physical exam		3	dont know	dont know	dont know	dont know																No
40	46	8	married		none	traditional		trader		Yes	Yes	No			nothing at all		dont know		no	yes	yes	no	No		No			2	yes	no	no	dont know																No
41	47	17	married		none	traditional		trader		Yes	Yes	No			nothing at all		dont know		dont know	dont know	dont know	no	No		No			3	dont know	dont know	dont know	dont know																No
42	48	2	married		primary	catholic		none		Yes	Yes	Yes	other	colleague before he retired	nothing at all		dont know		dont know	yes	yes	no	No		No			1	yes	dont know	yes	dont know																No
43	49	3	married		none	none		other	business lady	Yes	Yes	No			nothing at all		dont know		dont know	no	dont know	no	No		No			3	dont know	dont know	dont know	dont know																No
44	50	8	married		none	none		other	business lady	Yes	Yes	Yes	other	aunt	nothing at all		dont know		dont know		yes	no	No		No			3	dont know	dont know	dont know	dont know																No
45	51	8	divorced		primary	none		farmer		Yes	Yes	Yes	sister		a little	serious illness	dont know		dont know	yes	yes	yes	No					1	no	yes	dont know	no																No
46	52	13	married		none	none		housewife		No	No	No			nothing at all		dont know		dont know	dont know	dont know	dont know	No		No			3	dont know	dont know	dont know	dont know																No
47	53	6	married		none	islam		none		No	No	No			nothing at all		dont know		dont know	dont know	dont know	no	No		No			1	yes	yes	yes	dont know																No
48	54	3	married		primary	catholic		farmer		Yes	Yes	No			a little	serious illness	lifestyle		yes	yes	yes	no	Yes	wounds,itchy breasts	Yes	physical exam		1	yes	yes	yes	yes	no	no	no	no	no	no	no	no	no	no	no	yes	no	1	no	Yes
49	55	5	married		primary	protestant		farmer		Yes	Yes	Yes	other	distant relative	a little	serious illness	dont know		dont know	no	yes	no	No		No			1	dont know	dont know	dont know	dont know																No
50	56
51	57	11	married		primary	none		farmer		Yes	Yes	No			only heard term	serious illness	dont know		no	yes	yes	no	No		Yes	physical exam		1	dont know	yes	no	no																Yes
52	58	7	married		primary	islam		housewife		Yes	Yes	Yes	other	cousin	a little	serious illness	virus		no	dont know	yes	no	No		No			3	yes	dont know	yes	dont know																No
53	59	19	married		none	islam		housewife		No	No	No			nothing at all		dont know		dont know	dont know	dont know	dont know	No		No			3	dont know	dont know	dont know	dont know																No
54	60	12	married		primary	islam		housewife		Yes	Yes	Yes	friend		a little	serious illness	dont know		dont know	yes	yes	no	No		No			1	yes	yes	yes	dont know																No
55	61	6	married		primary	protestant		farmer		Yes	Yes	No			nothing at all	serious illness	dont know		no	yes	no	no	No		No			1	yes	no	no	dont know																No
56	62	16	married		primary	none		housewife		Yes	Yes	No			nothing at all		dont know		dont know	dont know	dont know	yes	No		No			3	dont know	dont know	dont know	dont know																No
57	63	8	married		none	traditional		trader		Yes	Yes	No			nothing at all		dont know		no	dont know	dont know	no	No		No			1	yes	yes	yes	no																No
58	64	3	married		primary	none		none		Yes	Yes	Yes	other	neighbour	only heard term	serious illness	dont know		dont know	no	yes	no	No		No			3	dont know	dont know	dont know	dont know																No
59	65	8	single		primary	islam		other	student	Yes	Yes	Yes	other	neighbour	a little	serious illness	dont know		dont know	yes	yes	no	Yes	smelly odour,haemorrage on ni breas nipple,swollen	No			1	yes	yes	yes	no																No
60	66	4	married		primary	none		none		Yes	No	No			nothing at all	not sure if serious	dont know		dont know	dont know	dont know	dont know	No		No			3	dont know	dont know	dont know	dont know																No
61	664	3	married		primary	catholic		farmer		Yes	Yes	No			a little	serious illness	dont know		no	yes	yes	no	No					1	yes	yes	no	yes	no	no	yes	yes	no	dont know	yes	no	yes	yes	dont know	yes	yes	1	yes	No
62	67	10	married		primary	traditional		trader		Yes	Yes	Yes	other	aunt	only heard term	serious illness	dont know		dont know	dont know	dont know	no	No		No			3	dont know	dont know	dont know	no																No
63	68	2	married		primary	traditional		none		No	No	No			nothing at all	not sure if serious	dont know		dont know	dont know	dont know	dont know	No		No			3	dont know	dont know	dont know	dont know																No
64	69	1	single		primary	islam		none		Yes	Yes	No			only heard term	serious illness	dont know		dont know	dont know	dont know	no	No		No			3	dont know	dont know	dont know	dont know																No
65	70	10	married		none	none		trader		Yes	Yes	Yes	other	aunt	a little	serious illness	dont know		dont know	dont know	dont know	no	No		No			3	dont know	dont know	dont know	dont know																No
66	71	10	single		primary	protestant		other	student	Yes	Yes	No			only heard term	serious illness	dont know		no	yes	yes	yes	No		No			1	no	yes	dont know	dont know																No
67	72	9	married		none	islam		farmer		Yes	Yes	No			only heard term	serious illness	dont know		dont know	yes	yes	dont know	No		No			1	yes	yes	dont know	dont know																No
68	73	6	married		primary	islam		farmer		Yes	Yes	No			only heard term	serious illness	dont know		dont know	no	yes	no	No		Yes	physical exam		2	yes	yes	yes	no																No
69	74	5	married		none	protestant		none		No	No	No			nothing at all		dont know		dont know	dont know	no	no	No		No			2	no	no	no	no																No
70	75	18	married		primary	protestant		none		No	No	No			nothing at all		dont know		no	no	no	no	No		No			3	no	no	no	no																No
71	76	11	single		primary	none		none		No	No	No			nothing at all		dont know		no	yes	no	yes	No		No			2	yes	no	yes	no																No
72	77	11	married		primary	islam		none		Yes	Yes	No			a little	serious illness	dont know		dont know	yes	yes	no	No		No			1	yes	no	dont know	no																No
73	78	7	married		primary	islam		none		No	No	No			nothing at all		dont know		dont know	dont know	dont know	dont know	No		No			3	dont know	dont know	no	no																No
74	79	4	married		none	protestant		none		Yes	Yes	Yes	friend		a little	serious illness	dont know		dont know	yes	yes	no	No		No			1	dont know	dont know	dont know	dont know																No
75	80	7	married		none	islam		farmer		Yes	Yes	Yes	sister		a little	serious illness	dont know		yes	yes	yes	no	Yes	swelling of breast	No			1	yes	yes	no	no																No
76	81	14	married		primary	protestant		other	chw	Yes	Yes	Yes	other	sister-in-law	a little	serious illness	dont know		dont know	dont know	dont know	dont know	Yes	swelling of breast	No			1	yes	yes	yes	no																No
77	82	8	married		none	traditional		none		Yes	Yes	Yes	other	sister-in-law	a little	serious illness	dont know		dont know	dont know	dont know	dont know	Yes	swelling of breast	No			3	dont know	dont know	dont know	dont know																No
78	83	7	married		none	none		housewife		Yes	Yes	Yes	other	brother-in-law	only heard term	serious illness	dont know		yes	yes	yes	no	Yes	swelling of breast	No			1	yes	yes	yes	no																No
79	84	10	single		secondary	protestant		none		Yes	Yes	No			a little	serious illness	dont know		dont know	yes	yes	no	Yes	painful breast	Yes	imaging/x-ray		1	yes	no	no	dont know																Yes
80	85	11	single		primary	protestant		none		No	No	No			nothing at all	not sure if serious	dont know		no	dont know	dont know	dont know	No		No			3	dont know	dont know	dont know	dont know																No
81	86	15	married		none	protestant		farmer		Yes	Yes	No			only heard term	serious illness	dont know		dont know	dont know	no	no	No		No			3	dont know	dont know	dont know	dont know																No
82	87	7	widowed		none	none		trader		Yes	Yes	No			only heard term	not sure if serious	dont know		no	dont know	dont know	dont know	No		No			3	dont know	dont know	dont know	dont know																No
83	88	12	married		none	protestant		farmer		Yes	Yes	Yes	other	sister in law	a little		dont know		no	dont know	dont know	no	Yes	engorged breasts	No			3	dont know	dont know	dont know	dont know																No
84	89	9	married		none	none		none		Yes	Yes	No			only heard term	serious illness	dont know		dont know	dont know	dont know	dont know	No		No			3	dont know	dont know	dont know	dont know																No
85	90	7	married		none	traditional		farmer		Yes	Yes	No			a little	serious illness	dont know		no	no	no	no	Yes	wounds on breasts	No			3	yes	dont know	no	dont know																No
86	91	4	married		primary	islam		none		Yes	Yes	No				serious illness	dont know		dont know	yes	yes	no	No		No			1	yes	yes	yes	no																No
87	92	10	married		none	none		none		No	No	No			nothing at all		dont know		dont know	dont know	dont know	dont know	No					2	no	dont know	no	no																No
88	93	8	married		none	protestant		none		Yes	Yes	No			nothing at all		dont know		dont know	yes	yes	no	No		No			2	dont know	dont know		no																No
89	94	9	married		none	islam		housewife		Yes	Yes	No			nothing at all		dont know		dont know	yes	dont know	no	No		No			2	yes	yes	dont know	dont know																No
90	95	9	single		primary	protestant		none		Yes	Yes	No			a little	serious illness	dont know		dont know	yes	dont know	no	No		No			1	yes	yes	yes	no response																No
91	96	17	married		primary	none		housewife		Yes	Yes	No			nothing at all		dont know		dont know	yes	yes	no	No		No			3	no	no	no	dont know																No
92	97	10	married		primary	islam		farmer		Yes	Yes	No			only heard term	serious illness	dont know		no	yes	yes	no	No		No			1	yes	yes	yes	no																No
93	98	3	married		secondary	protestant		none		No	No	No			nothing at all		dont know		no	yes	yes	no	No		No			2	yes	yes	yes	dont know																No
94	99	5	single		primary	protestant		other	student	Yes	Yes	No			a little	serious illness	dont know		no	yes	yes	no	Yes	pain on breast,lump on breast	No			1	yes	yes	yes	yes	yes	no	no	yes	yes	no	yes	no	dont know	no	yes	yes	yes	2	no	No
95	100	6	single		secondary	protestant		none		Yes	Yes	No			only heard term	serious illness	dont know		dont know	no	yes	no	No		No			1	dont know	yes	yes	no																No
96	101	7	single		tertiary	protestant		other	student	Yes	Yes	No			only heard term	serious illness	dont know		dont know	dont know	yes	no	No		No			3	yes	dont know	yes	no																No
97	102	5	married		none	none		none		Yes	No	No			only heard term	serious illness	dont know		no	dont know	dont know	no	No		No			3	dont know	dont know	dont know	dont know																No
98	103	20	married		none	protestant		farmer		Yes	Yes	No			nothing at all		dont know		no	yes	dont know	no	No		No			1	yes	yes	no	no																No
99	104	7	single		primary	protestant		none		Yes	Yes	Yes	other	church members	nothing at all		dont know		dont know	dont know	no	no	No		No			2	dont know	dont know	dont know	no																No
100	105	8	single		primary	islam		none		No	No	No			nothing at all		dont know		dont know	yes	yes	dont know	No		No			3	dont know	dont know	dont know	dont know																No
101	106	8	married		primary	catholic		trader		Yes	Yes	Yes	mother		nothing at all		dont know		dont know	yes	yes	no	No		No			3	dont know	dont know	no	no																No
102	107	15	married		primary	islam		housewife		Yes	No	No			nothing at all		dont know		dont know	yes	yes	no	No		No			3	dont know	dont know	dont know	no																No
103	108	3	married		primary	protestant		none		Yes	Yes	No			a little	serious illness	other	storing cash in brassiers	no	no	no	no			No			1	yes	yes	dont know	yes	no	no	no	no	no	yes	no	no	no	no	no	yes	yes	2	no	Yes
104	109	4	single		secondary	protestant		other	student	Yes	Yes	No			nothing at all		dont know		no	yes	yes	dont know	No		No			3	dont know	dont know	dont know	no																No
105	110	5	single		secondary	protestant		other	student	Yes	Yes	No			nothing at all		dont know		dont know	yes	yes	no	No		No			3	yes	yes	dont know	no																No
106	111	8	married		primary	islam		farmer		Yes	No	No			a little	serious illness	dont know		yes	yes	yes	no	No		No			1	yes	yes	dont know	dont know																No
107	112	5	married		primary	traditional		farmer		Yes	Yes	No			nothing at all	serious illness	dont know		dont know	yes	yes	no	No		No			2	no	yes	no	no																No
108	113	17	single		primary	protestant		trader		Yes	Yes	No			nothing at all		dont know		no	yes	yes	no	No		No			2	yes	yes	no	dont know																No
109	114	5	married		primary	catholic		farmer		Yes	Yes	Yes	other	neighbour	a little	serious illness	dont know		dont know	dont know	yes	no	No		No			2	dont know	dont know	dont know	no																No
110	115	3	married		primary	islam		housewife		Yes	No	No			a little	serious illness	dont know		dont know	yes	yes	no	No		No			3	dont know	dont know	dont know	dont know																No
111	116	6	married		primary	protestant		trader		Yes	Yes	No			only heard term	serious illness	dont know		dont know	yes	yes	no	No		No			1	yes	yes	no	yes																No
112	117	4	married		secondary	protestant		housewife		Yes	Yes	No			a little	serious illness	dont know		no	yes	yes	no	Yes	lump on breast,painful breast	No			1	yes	yes	no	dont know																No
113	118	9	married		secondary	protestant		trader		Yes	Yes	No			a little	serious illness	dont know		dont know	yes	yes	dont know	Yes	breast discharge,lump on breast	Yes	physical exam		1	yes	yes	yes	yes			yes					yes								Yes
114	119	9	widowed		none	protestant		none		Yes	Yes	Yes	daughter		a little	serious illness	dont know		dont know	dont know	dont know	no	No		No			3	yes	dont know	dont know	dont know																No
115	120	6	married		none	catholic		housewife		Yes	Yes	Yes	other	neighbour	a little	serious illness	dont know		no	no	yes	no	No		Yes	imaging/x-ray		1	yes	yes	yes	dont know																No
116	121	7	married		none	protestant		farmer		Yes	Yes	No			only heard term	serious illness	dont know		yes	yes	yes	dont know	No		No			3	dont know	dont know	dont know	dont know																No
117	122	5	single		primary	traditional		none		Yes	Yes	No			a little	serious illness	dont know		dont know	yes	yes	no	No		No			1	dont know	yes	yes	dont know																No
118	123	8	married		primary	protestant		none		Yes	Yes	No			only heard term	serious illness			dont know	dont know	dont know	dont know	No		No			3	dont know	dont know	dont know	dont know																No
119	124	5	married		none	protestant		none		Yes	Yes	Yes	friend		a little	serious illness	dont know		dont know	yes	yes	yes	Yes	ulcer on nipple	No			1	yes	yes	yes	dont know																No
120	125	5	married		none	protestant		none		Yes	Yes	No			a little	serious illness	contact		yes	yes	yes	no	Yes	pain,haemorrage	No			3	dont know	dont know	dont know	dont know																No
121	126	12	married		primary	islam		farmer		Yes	Yes	Yes	other	neighbour	a little	not sure if serious	dont know		dont know	dont know	dont know	dont know	Yes	pain,lump on breast	No			1	yes	dont know	no	dont know																No
122	127	9	married		primary	islam		none		Yes	Yes	No			only heard term	not sure if serious	dont know		dont know	dont know	dont know	dont know	No		No			3	dont know	dont know	dont know	dont know																No
123	128	6	married		primary	protestant		none		Yes	Yes	No			only heard term	serious illness	dont know		dont know	dont know	dont know	dont know	No		No			3	dont know	dont know	dont know	dont know																No
124	129	5	married		primary	protestant		trader		Yes	Yes	Yes	other	just in hospital	a little	serious illness	dont know		dont know	dont know	dont know	dont know	Yes	abcess,swelling of breast	No			3	dont know	dont know	dont know	dont know																No
125	130	7	married		none	protestant		trader		Yes	Yes	No			only heard term	serious illness	dont know		dont know	yes	yes	dont know	No		No			3	dont know	dont know	dont know	dont know																No
126	131	2	married		none	traditional		farmer		No	No	No			only heard term	not sure if serious	dont know		dont know	dont know	dont know	dont know	No		No			3	dont know	dont know	dont know	dont know																No
127	132	7	married		none	protestant		farmer		Yes	Yes	No			only heard term		dont know		yes	yes	yes	no	No		No			3	dont know	dont know	dont know	dont know																No
128	133	13	married		none	traditional		none		No	No	No				serious illness			dont know	dont know	dont know	dont know	No		No			3	dont know	dont know	dont know
129	134	6	married		none	none		trader		Yes	Yes	No			only heard term	serious illness	dont know		yes	yes	yes		Yes	itchness,burning sensation	No			1	yes	dont know	dont know	dont know																No
130	135	3	widowed		primary	protestant		housewife			No	No			no response	not sure if serious	no response		dont know	dont know	dont know		No		No							no response																No
131	136	2	married		secondary	protestant		farmer		Yes	Yes	Yes	other	maternal aunt ,mother in law,sister-in-law	only heard term	serious illness	dont know		yes	yes	yes	no	Yes	lump	Yes	physical exam		1	yes	yes	yes	no																Yes
132	137	6	married		none	protestant		farmer		Yes	Yes	Yes	other	sister-in-law	a little	serious illness	dont know		dont know	yes	yes	no	Yes	boil,abnormal breast enlargement,itchy breasts	Yes	physical exam		1	yes	dont know	dont know	dont know																Yes
133	138	5	widowed		none	none		farmer		Yes	Yes	No			only heard term	not sure if serious	dont know		dont know	dont know	dont know	dont know	No		No			3	dont know	dont know	dont know	dont know																No
134	139	6	single		none	none		farmer		Yes	Yes	No			only heard term	serious illness	dont know		dont know	yes	yes	no	No		No			3	dont know	dont know	dont know	dont know																Yes
135	140	8	married		none	protestant		farmer		No	No	No			nothing at all	not sure if serious	dont know		dont know	dont know	dont know	dont know	No		No			3	dont know	dont know		dont know																No
136	141	6	married		none	protestant		none		Yes	Yes	No			nothing at all		dont know		dont know	dont know	dont know	no	No		No			2	no	no	dont know	dont know																No
137	142	10	married		none	protestant		none		Yes	Yes	Yes	daughter		nothing at all		dont know		dont know	dont know	dont know	no	No		No			1	yes	yes	yes	no																No
138	143	5	married		none	protestant		none		Yes	Yes	Yes	daughter		nothing at all		dont know		dont know	yes	yes		Yes		No			3	yes	dont know	yes	no																No
139	144	7	married		none	none		farmer		Yes	Yes	No			nothing at all		dont know		no	dont know	dont know	no	No		No			2	dont know	no	no	no																No
140	145	12	married		primary	protestant		farmer		Yes	Yes	Yes	sister		a little	serious illness	dont know		no	yes	yes	no	No	wound on breast and painful breasts	No			1	yes	yes	yes	no																No
141	146	4	married		primary	protestant		farmer		Yes	Yes	Yes	mother		a little	serious illness	dont know		dont know	yes	yes		Yes	lump or wound on breast		imaging/x-ray		1	yes	yes	dont know	no response																No
142	147	8	married		none	none		farmer		Yes	Yes	Yes	other	sister-in-law	a little	serious illness	dont know		yes	yes	yes	no	No		Yes	physical exam		3	no	yes	yes	dont know																Yes	painful breasts
143	148	6	married		none	islam		farmer		Yes	Yes	Yes	other	self	very familiar	serious illness	dont know		dont know	yes	yes	no	Yes	irritation during urinating,kidney pains and stomach complications	Yes	physical exam		3	dont know	dont know	dont know	dont know																No
144	149	2	widowed		none	islam		farmer		Yes	Yes	No			nothing at all		dont know		dont know	yes	yes	no	No		Yes	physical exam		1	yes	yes	yes	dont know																Yes
145	150	9	married		none	none		farmer		Yes	Yes	Yes	sister		a little	serious illness	dont know		yes	yes	yes	yes	Yes	painful breasts,engorged breast,breast discharge	Yes	imaging/x-ray		1	yes	yes	dont know	dont know																No
146	151	6	widowed		none	catholic		farmer		Yes	Yes	Yes	friend		a little	serious illness	dont know		yes	yes	yes	no	Yes	breast irritations,lump on breast,breast discharge	No			1	yes	yes	yes	dont know																No
147	152	7	married		none	none		farmer		Yes	Yes	Yes	other	neighbour	only heard term	serious illness	dont know		yes	yes	yes	dont know	No		Yes	physical exam		3	dont know	dont know	dont know	dont know																No
148	153	10	married		none	protestant		other	community work-road construction	Yes	Yes	Yes	daughter		a little	serious illness	dont know		yes	yes	yes	no	Yes	lump	Yes	imaging/x-ray		1	yes	dont know	yes	dont know																No
149	154	7	married		none	none		farmer		Yes	Yes	No			only heard term	serious illness	dont know			yes	yes	no	No		Yes	physical exam		1	yes	yes	yes	no																Yes
150	156	12	single		secondary	protestant		other	student	Yes	Yes	Yes	other	neighbour	only heard term	serious illness	dont know		dont know	no	yes	no	No		No			1	yes	yes	yes	dont know																Yes
151	157	9	single		secondary	protestant		other	student	Yes	Yes	Yes	friend		only heard term	serious illness	dont know		dont know	yes	yes	dont know	No		No			3	dont know	yes	dont know	dont know																No
152	158	8	married		primary	protestant		farmer		Yes	Yes	No			only heard term	serious illness	dont know		dont know	dont know	yes	no	No		No			3	dont know	dont know	dont know	dont know																No
153	159	3	widowed		none	none		farmer		Yes	Yes	Yes	other	friends	only heard term	serious illness	dont know		yes	yes	yes	dont know	No		No			3	dont know	dont know	dont know	dont know																No
154	160	13	other	cohabiting	primary	traditional		none		Yes	Yes	No			only heard term	not sure if serious	dont know		no	yes	yes	no	No		No			1	yes	yes	no response	dont know																No
155	161	4	widowed		adult educ	protestant		farmer		Yes	Yes	Yes	other	aunt and grandmother	a little	serious illness	dont know		no	yes	yes	dont know	Yes	engorged breasts	Yes	imaging/x-ray		1	dont know	yes	yes	dont know																No
156	162	7	married		primary	islam		farmer		Yes	Yes	No			only heard term	serious illness	dont know		no	yes	yes	no	No		Yes	imaging/x-ray		1	yes	yes	yes	dont know																Yes	self breast examination for presence of pain
157	163	7	married		primary	catholic		other	sel-employed--tailor	Yes	Yes	No			a little	serious illness	other	caused by diabetes	dont know	yes	yes	no	Yes	engorged breast	No			1	yes	yes	no	no																No
158	164	7	married		none	catholic		farmer		Yes	Yes	No			only heard term	serious illness	dont know		no	dont know	no	no	No		Yes	imaging/x-ray		1	yes	dont know	yes	yes	no	yes	no	no	no	no	no	no	yes	yes	yes	yes	yes	1	no	Yes	examination of breast for presenc e of pain
159	165	9	married		none	islam		other	juakali-forging of hoes and selling	Yes	Yes	Yes	other	co-wife	very familiar	serious illness	lifestyle		no	yes	yes	no	Yes	painful breasts,pus nipple discharge	Yes	imaging/x-ray		1	yes	yes	no	dont know																Yes	self breast examintaion for presence of lump
160	166	9	married		none	none		farmer		Yes	Yes	No			nothing at all	not sure if serious	dont know		no	yes	yes	no	No		Yes	imaging/x-ray		3	dont know	dont know	dont know	no																No
161	167	3	married		primary	islam		other	small scale business-fish and doughnut vending	Yes	Yes	No			only heard term	serious illness	dont know		no	yes	yes	no	No		Yes	imaging/x-ray		1	yes	yes	yes	dont know																No
162	168	8	married		primary	islam		other	fish selling	No	No	No			nothing at all	not serious	dont know		no	no	dont know	no	No		No			1	yes	yes	dont know	dont know																No
163	169	5	married		none	protestant		farmer		Yes	Yes	No			a little	serious illness	dont know		no	yes	yes	no	Yes	lump on breast,itchy scabies and itchness	Yes	imaging/x-ray		1	yes	dont know	dont know	no																No
164	171	9	married		primary	traditional		other	small trader-fish vendor	Yes	Yes	No			only heard term	not sure if serious	unknown		dont know	dont know	no	dont know	No		No			3	yes	yes	yes	dont know																No
165	172	10	single		primary	protestant		farmer		Yes	Yes	No			only heard term	serious illness	lifestyle		no	yes	yes	no	No		No			3	dont know		yes	no																No
166	173	9	married		none	none		farmer		Yes	Yes	Yes	other	step mother in law	very familiar	serious illness	witchcraft		yes	no	yes	no	Yes	lump on breast	Yes	imaging/x-ray		1	yes	yes	yes	dont know																No
167	174	5	single		primary	protestant		other	pupil	Yes	Yes	No			nothing at all		dont know			no	yes	no	No		No			3	yes	dont know	no	yes	no	no	no	no	yes	no	no	yes	no	no	yes	yes	no	1	dont know	No
168	175	4	married		tertiary	protestant		other	salonist	Yes	Yes	No			a little	serious illness	dont know		dont know	yes	yes	no	Yes	lump on breast,breast discharge and itchy breast	No			2	yes	yes	yes	no																No
169	176	4	married		none	protestant		trader		Yes	Yes	Yes	other	mother-in-law	nothing at all		dont know		dont know	dont know	dont know	no	No		No			3	dont know	dont know	dont know	no																No
170	177	4	married		none	none		farmer		Yes	Yes	Yes	mother		a little	serious illness	dont know		dont know	yes	yes	no	No		No			1	yes	yes	yes	dont know																Yes
171	178	4	married		none	none		farmer		Yes	Yes	Yes	mother		a little	serious illness	dont know		yes	yes	yes	no	Yes	scabbies which later turn out to a boil	No			1	dont know	dont know	yes	dont know																Yes
172	179	6	widowed		none	none		farmer		Yes	Yes	No			nothing at all		dont know		yes	yes	yes	no	No		No			1	dont know	yes	no	no																No
173	180	4	divorced		primary	none		trader		Yes	Yes	Yes	other	grand ma	a little	serious illness	dont know		dont know	dont know	dont know	no	Yes	boil	Yes	physical exam		2	yes	yes	yes	no																Yes
174	181	15	married		none	traditional		other	small scale business	Yes	Yes	No			only heard term	serious illness	dont know		no	dont know	yes	no	No		Yes	physical exam		3	yes	yes	dont know	dont know																No
175	182	7	single		primary	protestant		other	student	No	No	No			nothing at all	not sure if serious	dont know		dont know	dont know	dont know	dont know	No		No			3	dont know	dont know	dont know	dont know																No
176	183	8	married		none	protestant		farmer		Yes	Yes	Yes	other	neighbour	a little	serious illness	dont know		yes	dont know	dont know	no	Yes	lump on breast,pain on breast	No			1	yes	yes	yes	dont know																No
177	184	9	married		none	none		farmer		Yes	Yes	No			only heard term	serious illness	dont know		no	yes	yes	no	No		No			1	yes	yes	dont know	dont know																No
178	185	9	married		primary	islam		none		Yes	Yes	No			only heard term	serious illness	dont know		yes	dont know	dont know	no	No		No			1	dont know	dont know	dont know	dont know																No
179	186	5	married		primary	none		none		Yes	Yes	No			only heard term	serious illness	dont know		dont know	yes	yes	no	No		No			2	dont know	dont know	dont know	dont know																No
180	187	9	widowed		none	islam		trader		Yes	Yes	Yes	other	neighbour	a little	serious illness	dont know		no	yes	yes	dont know	Yes	bowl on breasts,breast pain senstaion	No			1	yes	yes	yes	dont know																No
181	188	7	single		none	protestant		farmer		No	No	No			nothing at all	not sure if serious	dont know		dont know	dont know	dont know	dont know	No		No			3	dont know	dont know	dont know	dont know																No
182	189	17	married		primary	protestant		housewife		Yes	Yes	No			nothing at all		unknown			yes	yes	no	No		No			1	yes	yes	dont know	no response																Yes	X-ray
183	190	16	married		secondary	protestant		other	teacher	Yes	Yes	No			nothing at all		dont know		dont know	dont know	dont know	dont know	No		No			3	dont know	dont know	dont know	no response																No
184	191	14	married		primary	protestant		housewife		Yes	Yes	Yes	other	neighbour	nothing at all		dont know		yes	no	yes	no	No		No			3	dont know	dont know	yes	dont know																No
185	192	10	married		none	protestant		housewife		Yes	Yes	Yes	other	neighbour	nothing at all		dont know		no	yes	yes	no	No		No			1	yes	yes	yes	dont know																No
186	193	13	married		none	protestant		housewife		Yes	Yes	No			nothing at all		no response		dont know	dont know	dont know	dont know	No		No			3	dont know	dont know	dont know	dont know																No
188	194	16	married		primary	protestant		housewife		Yes	Yes	Yes	friend		a little	serious illness	dont know		yes	yes	yes	no	Yes	lump on breasts,painful breasts,fever,headache	No			1	yes	dont know	dont know	dont know																No
189	195	4	single		none	protestant		cleric/mgt/admin		Yes	No	No			nothing at all		dont know		dont know	dont know	no	no	No		No			3	dont know	dont know	dont know	dont know																No
190	196	8	married		primary	protestant		trader		Yes	Yes	No			nothing at all		dont know		no	no	yes	no	No		No			1	dont know	yes	dont know	no response																No
191	197	10	married		none	islam		housewife		Yes	Yes	No			nothing at all		dont know		no	yes	yes	no	No		No			3	dont know	dont know	dont know	no response																No
192	198	10	single		primary	islam		housewife		Yes	Yes	No			a little	serious illness	dont know		yes	yes	yes	no	No		No			1	yes	yes	yes	no																No
193	199	12	married		primary	protestant		housewife		Yes	Yes	No			nothing at all		dont know		no	yes	yes	no	No		No			1	yes	yes	no	dont know																No
194	200	9	married		primary	protestant		housewife		Yes	Yes	Yes	other	uncles wife	a little	serious illness	dont know		no	no	yes	no	No		No			1	yes	dont know	yes	dont know																Yes
195	201	11	married		adult educ	traditional		trader		Yes	Yes	Yes	other	aunt	a little	serious illness	dont know		no	yes	yes	no	No		No			1	yes	dont know	dont know	dont know																No
196	202	6	single		primary	protestant		none		Yes	Yes	No			nothing at all		dont know		no	dont know	yes	no	No		No			2	no	no	no	dont know																No
197	203	8	widowed		none	traditional		none		Yes	Yes	Yes	other	grand mother	a little	serious illness	dont know		no	dont know	yes	no	No		Yes	imaging/x-ray		3	dont know	dont know	dont know	dont know																No
198	204	10	widowed		none	traditional		trader		Yes	Yes	No			nothing at all		dont know		no	yes	yes	no	Yes	nipple discharge,itchy breast	No			1	yes	yes	yes	dont know																No
199	205	8	divorced		none	traditional		none		Yes	Yes	No			nothing at all		dont know		no	dont know	no	no	No		No			3	dont know	no	no	dont know																No
200	206	15	married		none	traditional		trader		Yes	Yes	No			nothing at all		dont know		dont know	no	dont know	no	No		No			3	dont know	dont know	dont know	dont know																No
201	207	15	married		none	traditional		housewife		Yes	Yes	No			nothing at all		dont know		no	yes	no	no	No		Yes	physical exam		3	dont know	dont know	dont know	dont know																No
202	208	12	married		primary	traditional		housewife		Yes	Yes	Yes	other	aunt	a little	serious illness	dont know		no	yes	yes	no	Yes	wounds on the breast	Yes	imaging/x-ray		1	yes	yes	yes	no																Yes
203	209	4	married		primary	protestant		none		No	No	No			only heard term	not sure if serious	dont know		dont know	dont know	dont know	dont know	No		No			3	dont know	dont know	dont know	dont know																No
204	210	13	single		tertiary	islam		other	tailoring	Yes	Yes	No			a little	serious illness	dont know		yes	dont know	dont know	yes	No		No			1	yes	yes	yes	dont know																No
205	211	3	married		primary	islam		farmer		Yes	Yes	No					dont know		yes	yes	yes	no	No		No			2	no	yes	no	dont know																No
206	212	7	single		none	islam		none		Yes	Yes	No			only heard term	serious illness	dont know		no	yes	yes	no	No		No			1	no	yes	no	dont know																No
207	213	3	married		primary	protestant		none		Yes	Yes	No			only heard term	not sure if serious	dont know		dont know	dont know	dont know	dont know	No		No			3	dont know	dont know	dont know	dont know																No
208	214	6	single			protestant		none		Yes	Yes	Yes	other	community member	only heard term	serious illness	dont know		yes	yes	yes	no	No		No			3	dont know	dont know	dont know	dont know																No
209	215	7	married		none	islam		none		Yes	Yes	No			only heard term	serious illness	dont know		dont know	dont know	dont know	dont know	No					3	dont know	dont know	dont know	no																No
210	216	4	married		primary	islam		none		Yes	Yes	No			a little	serious illness	dont know		no	yes	yes	no	Yes	pain in breast	No			1	yes	yes	yes	dont know																No
211	217	7	married		none	islam		housewife		Yes	Yes	No			nothing at all		dont know		no	yes	dont know	dont know	No		No			3	dont know	dont know	dont know	dont know																No
212	218	7	married		none	none		cleric/mgt/admin		Yes	Yes	Yes	other	aunt	only heard term		dont know		dont know	no	yes	no	Yes	small-sized lump,watery discharge from breasts	Yes			1	yes	yes	yes	no																Yes
213	219	13	widowed		none	none		trader		Yes	Yes	No			nothing at all		dont know		dont know	dont know	dont know	no	No		No			3	dont know	dont know	dont know	dont know																No
214	220	7	married		none	islam		housewife		Yes	No	Yes			nothing at all		dont know		dont know	dont know	dont know	dont know	No		No			3	dont know	dont know	dont know	dont know																No
215	221	7	married		none	islam		housewife		Yes	Yes	Yes	other	neighbour	nothing at all		dont know		no	dont know	dont know	no	No		No			3	dont know	dont know	dont know	dont know																No
216	222	6	married		none	islam		housewife		Yes	Yes	No			nothing at all		dont know		dont know	dont know	no	no	No		Yes	physical exam		3	yes	yes	dont know	dont know																No
217	223	3	married		primary	protestant		housewife		Yes	Yes	No			nothing at all		dont know		no	dont know	no	no	No		No			2	no	no	no	dont know																No
218	224	4	married		none	protestant		trader		Yes	Yes	Yes	other	neighbour	only heard term	serious illness	dont know		dont know	dont know	no	no	Yes	infected breast reduces in size	No			1	yes	yes	yes	no																No
219	225	6	married		none	none		farmer		Yes	Yes	No			only heard term	not sure if serious	dont know		dont know	dont know	dont know	dont know	No		No			3	dont know	dont know	dont know	dont know																No
220	226	7	married		none	none		trader		Yes	Yes	Yes	other	mother in law	a little	serious illness	dont know		dont know	no	no	no	No		No			2	no	no	no	dont know																No
221	227	6	married		none	none		farmer		Yes	Yes	Yes	other	neighbour	a little	serious illness	dont know		no	yes	yes	no	Yes	engorged breast,breast becoming darker	No			1	yes	yes	no	dont know																No
222	228	3	married		primary	protestant		none		Yes	Yes	Yes	other	neighbour	a little	serious illness	dont know		dont know	no	no	no	Yes	boil on breasts	No			2	no	no	no	dont know																No
223	229	4	married		none	protestant		none		No	No	No			nothing at all	not sure if serious	dont know		dont know	dont know	dont know	dont know	No		No			3	dont know	dont know	dont know	dont know																No
224	230	11	widowed		none	protestant		none		Yes	Yes	Yes	other	mother in law	a little	serious illness	other	insect bite	dont know	dont know	dont know	no	No		No			3	dont know	dont know	dont know	dont know																No
225	231	6	divorced		none	none		trader		Yes	Yes	Yes	other	neighbour	a little	serious illness	dont know		dont know	no	no	no	Yes	nipple discharge,painful breast,wound on breast	No			1	yes	yes	dont know	dont know																No
226	232	8	married		primary	islam		farmer		Yes	No	No			a little	serious illness	dont know		dont know	dont know	dont know	dont know			No			3	dont know	dont know	dont know	no																No
227	233	4	widowed		secondary	none		farmer		Yes	Yes	Yes	other	relative	a little	serious illness	dont know		dont know	yes	yes	no	Yes	swelling of breast	No			3	dont know	dont know	dont know	no																No
228	234	5	married		secondary	catholic		farmer		Yes	Yes	Yes	other	neighbour	a little	serious illness	dont know		dont know	yes	yes	no	Yes	swelling of breast,swounds on breast and discharge on breast	No			1	no	yes	yes	no																No
229	235	13	divorced		primary	catholic		farmer		Yes	No	No			nothing at all	not sure if serious	dont know		dont know	dont know	dont know	dont know			No			3	dont know	dont know	dont know	dont know																No
230	236	6	single		primary	none		farmer		Yes	Yes	No			nothing at all		dont know		yes	dont know	yes	no	No		No			2	no	dont know	yes	dont know																No
231	237	6	married		none	islam		housewife		No	No	No			nothing at all		dont know		dont know	dont know	dont know	yes	No		No			2	dont know	dont know	dont know
232	238	3	married		secondary	catholic		housewife		Yes	Yes	No			nothing at all		lifestyle		yes	yes	yes	no	Yes	wound,lump	Yes			1	yes	yes	yes	dont know																No
233	239	8	married		none	none		farmer		Yes	Yes	Yes	sister		nothing at all		dont know		dont know	yes	yes	no	No		Yes	physical exam		1	yes	yes	yes	no																No
234	240	4	married		primary	protestant		housewife		Yes	Yes	No			nothing at all		dont know		dont know	yes	yes	no	No		No			2	dont know	dont know	dont know	dont know																No
235	241	3	married		none	none		farmer		Yes	Yes	Yes	other	friend	nothing at all		dont know		yes	no	yes	no	No		No			2	dont know	dont know	dont know	no																No
236	242	13	married		none	traditional		farmer		Yes	Yes	No			only heard term	serious illness	dont know		dont know	no	no	dont know	No		No			2	yes	no	yes	dont know																No
237	243	8	married		none	traditional		other	small scale business-palm wine	Yes	Yes	No			a little	serious illness	dont know		no	yes	yes	no	Yes	engorged breasts	Yes	imaging/x-ray		1	yes	yes	yes	no																No
238	244	9	single		primary	protestant		other	student	No	Yes	No			only heard term	serious illness	dont know		no	dont know	no	no	No		No			1	yes	yes	no	dont know																No
239	245	9	married		none	traditional		farmer		Yes	Yes	No			only heard term	serious illness	dont know		dont know	dont know	yes	yes	No		No			1	yes	yes	yes	dont know																No
240	247	8	married		none	traditional		farmer		Yes	Yes	Yes	other	immediate family	very familiar	serious illness	dont know		dont know	no	dont know	no	Yes	lump on breasts,bloody nipple discharge	Yes	imaging/x-ray		1	yes	yes	yes	no response																No
241	248	13	widowed		none	traditional		other	small scale business-sisal	Yes	Yes	Yes	other	neighbour	very familiar	serious illness	dont know		no	no	dont know	no	Yes	painless lump on breast or painful breast	Yes	physical exam		1	yes	yes	yes	yes	no	no	no	no	no	yes	no	no	yes	yes	yes	no	no	1	yes	No
242	249	9	married		none	traditional		farmer		Yes	Yes	No			only heard term	serious illness	dont know		no	dont know	dont know	dont know	Yes		Yes	physical exam		3	no	no	no	dont know																No
243	250	7	married		primary	none		housewife		Yes	Yes	No			nothing at all		dont know		dont know	yes	yes	no	No		No			1	yes	yes	yes	dont know																No
244	251	7	married		none	none		none		Yes	Yes	No			nothing at all		dont know		dont know	yes	dont know	no	No		No			3	dont know	dont know	dont know	dont know																No
245	252	7	single		primary	protestant		none		Yes	Yes	No			nothing at all		dont know		no	no	no	no	Yes	wounds on breast	No			3	yes	yes	dont know	dont know																Yes	2
246	253	7	married		none	protestant		housewife		Yes	Yes	Yes	daughter		a little	serious illness	dont know		no	dont know	dont know	no	No		Yes	imaging/x-ray		1	yes	yes	no	yes	dont know	no	yes	no	no	yes	no	yes	yes	yes	no	dont know	dont know	1	no	Yes
247	254	14	married		primary	protestant		trader		Yes	Yes	Yes	other	grand mother	a little	serious illness	dont know		no	yes	yes	no	No		No			1	yes	yes	yes	no response																No
248	255	12	divorced		none	protestant		trader		Yes	Yes	No			a little	serious illness	dont know		dont know	yes	yes	no	Yes	lump in breast,fever,pimples in breast	Yes	imaging/x-ray		1	no	yes	dont know	no																Yes
249	256	9	married		none	protestant		none		Yes	Yes	No			nothing at all		dont know		dont know	no	no	no	No		No			3	dont know	dont know	dont know	no response																No
250	257	4	married		none	protestant		none		Yes	Yes	Yes	sister		nothing at all		dont know		no	no	yes	no	No	lump on breast,bowl on breast or painful breast	Yes			1	yes	no	no	no																No
251	258	4	married		primary	none		none		Yes	Yes	No			nothing at all		dont know		dont know	no	yes	no	No			physical exam		3	yes	dont know	no	no																No
252	259	7	married		primary	protestant		none		Yes	Yes	Yes			nothing at all		dont know		no	yes	yes	no	Yes		Yes			2	no	dont know	no	no																No
253	260	3	married		none	protestant		none		Yes	Yes	Yes	other	aunt	nothing at all		dont know		dont know	dont know	yes	dont know	No		No			3	dont know	yes	yes	no																No
254	261	4	widowed		none	protestant		farmer		Yes	Yes	Yes	other	neighbour	a little	serious illness	dont know		no	dont know	dont know	no	Yes	painful breast,sore o n breast	No			2	yes	no	no	no																No
255	262	7	married		primary	protestant		none		Yes	Yes	Yes	other	neighbour	a little	serious illness	dont know		no	no	yes	no	Yes	lump in breast	No			1	yes	yes	yes	no																No
256	263	6	widowed		none	none		farmer		Yes	Yes	Yes	other	co-wife	nothing at all		dont know		no	yes	yes	no	Yes	painful breasts,bowls in breasts,pus in breasts	Yes	physical exam		1	yes	yes	no	no																No
257	264	11	married		none	none		farmer		Yes	Yes	No			nothing at all		dont know		no	yes	yes	no	No		No			3	yes	yes	dont know	no																Yes
258	265	8	married		primary	none		farmer		No	No	No			nothing at all		dont know		dont know	dont know	yes		No		No			3	dont know	dont know		no																No
259	266	4	married		none	none		housewife		Yes	Yes	Yes	other	neighbour	a little	serious illness	dont know		dont know	yes	yes	no	No		Yes	imaging/x-ray		3	dont know	dont know	dont know	dont know																No
260	267	6	married		none	protestant		housewife		Yes	Yes	No			nothing at all		dont know		dont know	dont know	no	no	No		No			3	yes	dont know	dont know	dont know																No
261	268	11	married		primary	protestant		housewife		Yes	Yes	No			a little	serious illness	dont know		dont know	yes	dont know		No		No			3	dont know	dont know	dont know	dont know																No
262	269	5	married		primary	protestant		cleric/mgt/admin		Yes	Yes	No			a little	serious illness	dont know		yes	yes	yes	no	No		Yes	imaging/x-ray		1	yes	yes	dont know	dont know																Yes
263	270	8	married		primary	protestant		housewife		Yes	Yes	No			a little		dont know		dont know	yes	yes	no	No		No			1	yes	yes	yes	dont know																No
264	271	6	married		none	protestant		trader		Yes	Yes	Yes	other	aunt	a little	serious illness	dont know		no	dont know	no	no	No		No			3	dont know	dont know	dont know	dont know																No
265	273	6	married		none	protestant		other	food for work project	Yes	Yes	Yes	sister		nothing at all		dont know		dont know	yes	no	no	No		No			2	dont know	dont know	dont know	dont know																No
266	274	6	single		primary	protestant		none		Yes	Yes	Yes			nothing at all		dont know		dont know	yes	yes	no	No		No			1	yes	yes	dont know	dont know																No
267	275	4	married		primary	none		housewife		Yes	Yes	No			nothing at all		dont know		dont know	yes	yes	no	No		No			3	dont know	dont know	dont know	dont know																No
268	276	16	single		secondary	protestant		none		Yes	Yes	No			nothing at all		dont know		dont know	yes	yes	dont know	No		No			1	yes	dont know	dont know	yes	no	no	no	no	dont know	no	dont know	dont know	dont know	dont know	dont know	dont know	dont know	3	no	No
269	277	2	married		none	islam		housewife		Yes	Yes	No			nothing at all		dont know		dont know	yes	dont know	no	No		No			3	dont know	dont know	dont know	dont know																No
270	278	5	married		secondary	protestant		farmer		Yes	Yes	No			nothing at all		dont know		dont know	yes	yes	no	No		No			3	yes	yes	dont know	dont know																No
271	279	7	married		primary	protestant		housewife		Yes	Yes	No			nothing at all		dont know		no	no	dont know	no	No		No			3	no	no	dont know	dont know																No
272	280	6	married		primary	protestant		other	tailor	Yes	Yes	No			nothing at all		dont know		yes	yes	no	no	No		No			3	yes	yes	yes	dont know																No
273	281	4	married			islam		housewife		Yes	Yes	No			a little	serious illness	virus		dont know	no	yes	no	No		No			2	yes	no	dont know	dont know																No
274	282	14			secondary	catholic		technical		Yes	Yes	No			a little	serious illness	unknown		no	yes	yes	no	Yes	lump on breast,painful breast	Yes	imaging/x-ray		1	yes	yes	no	no																Yes
275	283	3	divorced		none	protestant		farmer		Yes	Yes	Yes	other	neighbour	a little	serious illness	dont know		dont know	yes	yes	no	Yes	pain in breast,lump in the breast	No			1	yes	yes	no	dont know																No
276	284	14	married		none	none		farmer		Yes	Yes	No			only heard term	serious illness	dont know		dont know	no	yes	no	No		No			3	dont know	dont know	dont know	no																No
277	285	16	married		primary	none		none		Yes	Yes	Yes	mother				heredity		dont know	yes	yes	no	Yes	painful breast,boil on breast	Yes	imaging/x-ray		1	yes	dont know	dont know	dont know																No
278	286	2	widowed		secondary	catholic		farmer		Yes	Yes	Yes	friend		very familiar	serious illness	dont know		yes	no	yes	no	Yes	1	No			1	yes	yes	yes	dont know																No
279	287	4	married		none	none		farmer		No	No	No			no response	not sure if serious	no response		dont know	dont know	dont know	dont know	No		No			4	no response	no response		no response																No
280	288	15	divorced		primary	protestant		other	waiter	Yes	Yes	No			only heard term	serious illness	dont know		no	yes	yes	yes	No		Yes	physical exam		1	yes	yes	yes	yes	no	no	no	no	no	no	yes	no	yes	no	no	no	no	1	yes	Yes	blood test
281	289	9	married		primary	protestant		farmer		Yes	Yes	Yes	other	grandmother	only heard term	serious illness	dont know		dont know	dont know	yes	no	No		No			1	yes	yes	yes	dont know																No
282	290	5	widowed		primary	protestant		farmer		Yes	Yes	No			only heard term	serious illness	dont know		dont know	dont know	dont know	dont know	No		No			3	dont know	dont know	dont know	dont know																No
283	291	1	single		secondary	protestant		other	unemployed	Yes	Yes	No			only heard term	serious illness	dont know		no	dont know	yes	no	No		No			1	yes	yes	yes	no																No
284	292	8	married		primary	protestant		trader		Yes	Yes	No			nothing at all		dont know		dont know	yes	yes	no	Yes	pain on breast,lump on breast	Yes	physical exam		1	yes	yes	yes	dont know																Yes
285	293	4	married		primary	none		housewife		No	No	No			nothing at all		dont know		no	no	yes	no	No		No			2	no	no	no	dont know																No
286	294	6	single		primary	protestant		none		Yes	No	No			nothing at all		dont know		no	yes	yes	no	No		No			1	yes	yes	no	no																No
287	295	4	married		primary	islam		housewife		Yes	No	Yes	other	random people	nothing at all		dont know		dont know	yes	dont know	no	No		No			3	no	dont know	dont know	dont know																No
289	296	8	married		none	none		none		No	Yes	No			nothing at all		dont know		dont know	no	dont know	dont know	No		No			2	yes	yes	yes	no																No
290	297	6	married		primary	catholic		other	charcoal vendor	Yes	Yes	Yes	other	none relative	a little	serious illness	unknown		no	yes	dont know	no	Yes	pus nipple discharge,painful breasts	No			3	yes	yes	dont know	dont know																No
291	298	7	married		none	traditional		trader		No	Yes	No			only heard term	serious illness	dont know		no	no	yes	no	Yes	breast discharge	Yes	physical exam		1	yes	yes	no	dont know																No
292	299	5	married		none	traditional				Yes	Yes	Yes	other	aunt	a little	serious illness	dont know		dont know	yes	yes	no	Yes	chest pain,stomach sores	No			3	yes	no	dont know	dont know																No
293	300	7	married		none	traditional		trader		Yes	Yes	Yes	other	stranger	a little	serious illness	dont know		no	yes	no	no	Yes	lump on breat,wounds on breast	Yes	imaging/x-ray		1	yes	yes	yes	yes	no	dont know	yes	no	dont know	yes	no	yes	yes	dont know	yes	no	yes	1	yes	No
294	301	9	married		primary	protestant		farmer		Yes	Yes	Yes	other	cousin sister	a little	serious illness	other	stress-disorder	no	yes	yes	no	Yes	pale skin,body waste,wound with bloody discharge	Yes	physical exam		1	yes	yes	yes	dont know																No
295	302	9	widowed		none	traditional		trader		No	Yes	No			only heard term	serious illness	dont know		dont know	yes	yes	no	No		Yes	imaging/x-ray		2	dont know	no	dont know	dont know																No
296	303	3	widowed		none	traditional		farmer		Yes	Yes	Yes	other	neighbour	very familiar	serious illness	dont know		no	no	no	no	Yes	Bloody nipple discharge	No			1	yes	yes	yes	dont know																No
297	304	4	married		none	traditional		farmer		No	Yes	No			a little	serious illness	dont know		dont know	no	dont know	no	Yes	engorged breasts	Yes	physical exam		1	dont know	yes	no	dont know																No
298	305	15	married		none	islam		trader		Yes	Yes	No			a little	serious illness	dont know		no	yes	yes	no	Yes	wounds on breast	No			1	yes	yes	yes	yes	yes	yes	no	no	no	yes	no	yes	yes	yes	no	yes	yes	1	yes	No
299	306	7	married		none	traditional		farmer		Yes	Yes	No			a little	not sure if serious	dont know		no	yes	yes	no	No		No			1	yes	yes	yes	dont know																No
300	307	12	married		primary	islam		housewife		Yes	Yes	No			nothing at all		dont know		no	dont know	dont know	no	No		No			3	dont know	dont know	dont know	dont know																No
301	308	20	single		primary	protestant		none		Yes	Yes	No			a little	serious illness	dont know		no	yes	yes	no	No		No			1	yes	yes	yes	dont know																No
302	309	6	married		primary	protestant		housewife		Yes	Yes	No			nothing at all		dont know		dont know	yes	yes	no	No		Yes	imaging/x-ray		1	yes	yes	dont know	dont know																No
303	310	5	divorced		primary	catholic		none		Yes	Yes	No			nothing at all		dont know		no	no	yes	no	No		No			1	yes	yes	yes	dont know																No
304	311	6	single		primary	protestant		none		Yes	Yes	No			nothing at all		dont know		no	yes	yes	no	No		No			1	yes	yes	no	dont know																No
305	312	8	widowed		none	protestant		none		No	Yes	Yes	other	neighbour	nothing at all		dont know		no	dont know	dont know	no	No		No			3	dont know	dont know	no	no																No
306	313	8	married		none	none		farmer		No	No	No			a little		dont know		dont know	dont know	dont know	yes	No		No			3	yes	yes	yes	no																No
307	314	4	married		none	protestant		none		No	Yes	No			nothing at all		dont know		dont know	dont know	yes	no	No		No			1	no	yes	yes	no																No
308	315	15	married		primary	protestant		none		Yes	Yes	Yes	sister		a little	serious illness	other	putiing money or phones in brassiers	dont know	yes	yes	no	Yes	engorged breasts	Yes	biopsy		1	yes	dont know	no	no																No
309	316	9	married		none	protestant		none		No	Yes	No			nothing at all		dont know		dont know	no	yes	no	No		No			2	yes	yes	no	no																No
310	317	8	single		none	traditional		none		No	No	No			nothing at all	not sure if serious	dont know		dont know	dont know	dont know	dont know	No		No			3	dont know	dont know	dont know	dont know																No
311	318	5	married		primary	protestant		other	tailor	Yes	Yes	Yes	friend		a little	serious illness	dont know		dont know	no	dont know	no	No		No			1	yes	yes	yes	no																No
312	319	6			primary	protestant		other	tailoring	Yes	Yes	No			a little	serious illness	dont know		no	yes	yes	no	Yes	boil	No			1	dont know	yes	yes	dont know																No
313	320	7	married		none	traditional		farmer		Yes	Yes	Yes	friend		nothing at all		dont know		dont know	dont know	dont know	no	No		No			1	yes	yes	yes	dont know																No
314	321	4	married		primary	protestant		farmer		Yes	Yes	No			only heard term	serious illness	dont know		no	dont know	dont know	dont know	No		No			3	dont know	dont know	dont know	dont know																No
315	322	7	married		none	protestant		farmer		Yes	Yes	No			only heard term		dont know		dont know	dont know	dont know	dont know	No		No			2	dont know	dont know	dont know	dont know																No
317	323	6	married		none	traditional		farmer		Yes	Yes	No			a little		dont know		yes	yes	yes	no	No		No			1	yes	yes	yes	dont know																No
318	324	8	married		none	islam		housewife		Yes	No	Yes	other	grandmother	nothing at all		dont know		dont know	dont know	dont know	no	No		No			3	dont know	dont know	dont know	dont know																No
319	325	10	married		none	none		trader		Yes	Yes	Yes	other	grand mother	a little	serious illness	other	scratching breasts	dont know	yes	yes	no	No		Yes	imaging/x-ray		1	yes	yes	yes	dont know																Yes
320	326	5	married		primary	protestant		housewife		Yes	No	No			nothing at all		dont know		dont know	yes	yes	no	No		No			1	dont know	dont know	dont know	dont know																No
321	327	4	married		none	none		housewife		Yes	No	Yes	other	grandmother	nothing at all		dont know		dont know	dont know	no	dont know	No		No			3	dont know	dont know	dont know	dont know																No
322	328	7	single		primary	protestant		none		Yes	Yes	No			a little	serious illness	dont know		dont know	yes	yes	no	No		No			1	yes	yes	dont know	dont know																Yes
323	329	5	married		adult educ	none		housewife		Yes	Yes	No			nothing at all		dont know		dont know	dont know	yes	no	No		No			1	dont know	dont know	yes	dont know																No
324	330	3	married		none	islam		trader		Yes	Yes	Yes	other	grandmother	nothing at all		dont know		no	dont know	dont know	no	No		No			3	dont know	dont know	dont know	dont know																No
325	331	3	married		none	none		housewife		Yes	Yes	Yes	other	neighbour	nothing at all		dont know		dont know	dont know	dont know	no	No		No			3	dont know	dont know	dont know	dont know																No
326	332	6	married		none	none		farmer		Yes	Yes	No			nothing at all		dont know		dont know	dont know	yes	no	No		No			3	dont know	dont know	dont know	dont know																No
327	333	18	married		primary	traditional		none		Yes	Yes	No			a little	serious illness	dont know		no	dont know	no	no	No		No			2	dont know	dont know	yes	dont know																No
328	334	13	married		none	islam		housewife		Yes	No	No			nothing at all		dont know		no	dont know	dont know	no	No		No			3	dont know	dont know	dont know	dont know																No
329	335	6	married		none	traditional		housewife		No	No	No			nothing at all		dont know		no	dont know	dont know	no	No		No			3	dont know	dont know	dont know	dont know																No
330	336	9	married		none	catholic		housewife		Yes	Yes	No			nothing at all		dont know		no	no	yes	no	No		No			3	dont know	dont know	dont know	dont know																No
331	337	5	divorced		none	catholic		none		Yes	No	No			a little	serious illness	dont know		dont know	dont know	yes	dont know	No		No			3	dont know	dont know	dont know	dont know																No
332	338	3	married		none	none		farmer		Yes	Yes	Yes	other	sister-in-law	only heard term	serious illness	dont know		dont know	dont know	no	no			Yes	physical exam		1	no	no	no	no																Yes
333	339	10	married		primary	catholic		farmer		Yes	Yes	Yes	other	neighbour	only heard term	serious illness	dont know		yes	yes	yes	no	No		No			3	dont know	dont know	dont know	dont know																Yes
334	340	8	widowed		none	none		trader		Yes	Yes	Yes	other	neighbour	only heard term	serious illness	dont know		dont know	no	no	no	No		No			2	dont know	dont know	yes	dont know																No
335	341	9	married		none	none		farmer		Yes	Yes	Yes	other	neighbours/friends	only heard term	serious illness	dont know		dont know	yes	yes	yes	No		No			3	dont know	dont know	dont know	dont know																Yes
336	342	9	married		none	none		trader		No	No	No			nothing at all		dont know		no	no	yes	no	No		No			2	no	yes	no	no																No
337	343	3	married		primary	none		none		Yes	Yes	No			nothing at all		dont know		no	yes	yes	no	No		No			1	yes	yes	no	no																No
338	344	7	married		none	none		farmer		Yes	Yes	Yes	friend		a little	serious illness	dont know		no	no	dont know	no	No		No			2	dont know	dont know	dont know	no																No
339	345	6	married		primary	islam		none		No	No	No			nothing at all		dont know		dont know	dont know	dont know	no	No		No			3	dont know	dont know	no	dont know																No
340	346	12	married		none	islam		none		No	No	No			nothing at all		dont know		no	dont know	dont know	dont know	No		No			3	no	dont know	no	no																No
341	347	8	widowed		none	none		none		No	No	No			nothing at all		dont know		no	dont know	no	no	No		No			2	dont know	dont know	no	no																No
342	348	9	married		none	islam		none		No	No	No			nothing at all		dont know		no	no	dont know	no	No		No			2	no	no	no	no																No
343	349	8	married		none	none		other	2	No	No	Yes	other	co-wife	nothing at all		dont know		dont know	yes	dont know	no	No		No			3	dont know	yes	yes	dont know																No
344	350	6	married		none	none		housewife		Yes	Yes	No			only heard term	not sure if serious	dont know		dont know	yes	dont know	dont know	No		Yes	physical exam		1	yes	yes	yes	no																No
345	351	7	married		none	protestant		other	world vision	Yes	Yes	Yes	other	close relative	nothing at all		dont know		dont know	yes	dont know	dont know	No		No			3	dont know	dont know	dont know	dont know																No
346	352	4	married		primary	none		housewife		Yes	Yes	No			nothing at all		dont know		dont know	dont know	dont know	dont know	No		No			3	dont know	dont know	dont know	dont know																No
347	353	10	single		secondary	catholic		none		Yes	No	No			nothing at all		dont know		no	yes	yes	no	Yes	lump in breast	No			1	yes	yes	no	no																No
348	581	9	married		primary	none		farmer		Yes	No	No			nothing at all	not sure if serious	dont know		dont know	dont know	dont know	dont know	No		No			3	dont know	dont know	dont know	no																No
349	582	7	single		primary	protestant		none		No	No	No			nothing at all	not sure if serious	dont know		dont know	dont know	dont know	no	No		No			3	dont know	dont know	dont know	dont know																No
350	583	8	single		primary	none		none		No	No	No			nothing at all		dont know		no	yes	yes	no	No		No			1	yes	yes	yes	no																No
351	584	9	married		primary	protestant		housewife		Yes	Yes	No			nothing at all		dont know		dont know	yes	dont know	dont know	No		No			3	yes	dont know	dont know	no																No
352	585	6	married		none	protestant		none		Yes	Yes	No			a little	serious illness	dont know		dont know	yes	yes	no	No		Yes	physical exam		3	dont know	dont know	dont know	dont know																No
353	586	10	married		none	none		housewife		Yes	Yes	No			nothing at all		dont know		dont know	dont know	no	no	No		No			2	no	dont know	dont know	no																No
354	587	13	divorced		primary	catholic		farmer		Yes	Yes	No			a little	serious illness	dont know		dont know	dont know	yes	no	No		No																							No
355	588	2	married		secondary	protestant		none		Yes	Yes	No				serious illness	dont know		no	yes	yes	no	No		No			3	yes	yes	yes	no																No
356	589	10	married		none	protestant		housewife		Yes	Yes	No			nothing at all		dont know		dont know	dont know	dont know	no	No		No			3	yes	no	dont know	no																No
357	590	10	widowed		none	traditional		none		Yes	Yes	Yes	other	relative	nothing at all		dont know		dont know	dont know	dont know	no	No		No			3	yes	yes	yes	dont know																No
358	591	6	married		none	none		housewife		Yes	Yes	No			nothing at all		dont know		dont know	dont know	dont know	dont know	No		No			3	dont know	dont know	dont know	no																No
359	592	3	divorced		none	protestant		other	world vision	Yes	Yes	Yes	other	in-law	nothing at all		dont know		no	dont know	dont know	no	No		No			3	no	dont know	dont know	no																No
360	593	5	single		none	traditional		other	selling alcohol	No	No	No			nothing at all	not sure if serious	dont know		no	no	no	no	No		Yes	imaging/x-ray		1	yes	no	yes	yes	yes	yes	yes	dont know	yes	dont know	yes	no	no	yes	yes	no	no	1	yes	No
361	594	5	married		none	islam		farmer		No	No	No			nothing at all	serious illness	dont know		no	yes	yes	no	Yes	painful breast,lump on breast	No			1	yes	yes	yes	yes	yes	no	no	no	no	no	no	no	no	no	no	no	no	1	no	Yes	going to hospital for x-ray
362	595	12	married		none	protestant		farmer		Yes	Yes	Yes	other	niece	a little	serious illness	dont know		dont know	yes	yes	no	Yes	lump on breast,painful breast		physical exam		1	yes	yes	yes	no																Yes
363	596	6	married		primary	protestant		other	social worker	Yes	Yes	Yes	mother		a little		dont know		dont know	yes	yes	no	No		Yes	physical exam		1	yes	yes	yes	yes	no	yes	no	dont know	yes	yes	no	no	no	no	dont know	yes	yes	2	no	Yes
364	597	9	married		none	protestant		trader		Yes	Yes	No			nothing at all		dont know		dont know	yes	yes	no	No		No			1	yes	yes	dont know	dont know																No
365	598	7	single		primary	traditional		other	pupil	Yes	No	No			a little	serious illness	dont know		dont know	yes	yes	no	No		No			1	yes	yes	yes	yes	no	no	no	no	no	no	no	no	yes	no	no	yes	yes	2	no	Yes
366	599	8	single		primary	protestant		none		Yes	Yes	Yes	mother		a little	serious illness	dont know		no	no	yes	no	No		No			1	yes	yes	no	no																No
367	600	8	married		primary	protestant		farmer		Yes	Yes	No			nothing at all		dont know		dont know	yes	yes	dont know	No		No			1	dont know	dont know	yes	no																No
368	601	2	divorced		secondary	protestant		other	teacher	Yes	Yes	No			nothing at all		dont know		dont know	yes	yes	no	No		No			2	no	yes	no	no																No
369	602	4	married		none	traditional		housewife		No	No	No			nothing at all		dont know		dont know	no	yes	no	No		No			3	dont know	dont know	dont know	no																No
370	603	1	widowed		none	islam		farmer		Yes	Yes	Yes	other	in law	very familiar	serious illness	unknown		dont know	no	no	no	Yes	painful breast,lump on breast	No			1	yes	dont know	dont know	no																No
371	604	13	divorced		none	none		farmer		Yes	Yes	Yes	mother		a little	serious illness	dont know		no	yes	yes	no	Yes	breast dicharge	No			1	yes	yes	yes	no																Yes
372	605	7	married		primary	protestant		housewife		Yes	Yes	Yes	other	sister in law	nothing at all		dont know	3	dont know	dont know	dont know	no	No		No			3	dont know	dont know	dont know	dont know																No
373	606	3	single		primary	traditional		other	food for work projects	Yes	No	Yes			nothing at all		dont know		dont know	dont know	dont know	dont know	No		No			3	dont know	dont know	no	no																No
374	607	6	married		primary	protestant		farmer		Yes	Yes	No			a little	serious illness	unknown		no	no	no	no	No		Yes			2	yes	yes	dont know	yes	no	yes	yes	no	yes	no	yes	no	dont know	yes	yes	dont know	yes	1	no	Yes	self breast examination to check presence of lumps
375	608	6	other	student	primary	protestant		other	student	Yes	No	No			nothing at all		unknown		no	dont know	no	no	No		No			3	dont know	dont know	dont know	dont know																No
376	610	9	married		adult educ	protestant		none		Yes	Yes	No			nothing at all				dont know	no	no	yes	No		No			3	yes	yes	dont know	dont know																No
377	611	7	married		primary	catholic		housewife		Yes	Yes	No			nothing at all		dont know		dont know	dont know	dont know	no	No		No			3	dont know	dont know	dont know	no																No
378	612	4	married		none	islam		housewife		No			friend		very familiar		dont know		dont know	yes	dont know	yes	No		No			3	dont know	dont know	dont know	no																No
379	613	6	married		primary	protestant		housewife		Yes	Yes	No			nothing at all		dont know		no	yes	yes	no	No		No			2	yes	yes	no	no																No
380	614	15	other	not married	secondary	protestant		none		Yes	Yes	No			nothing at all	serious illness	dont know		dont know	dont know	yes	no	No		No			1	yes	yes	dont know	no																No
381	615	20	married		none	none		farmer		Yes	Yes	Yes	other	mother in law	nothing at all	serious illness	dont know		no	dont know	dont know	no	No		No			1	yes	yes	yes	dont know																No
382	616	3	married		primary	protestant		farmer		Yes	Yes	No			nothing at all		dont know		dont know	dont know	yes	no	No		No			2	yes	yes		yes	no	no	yes	dont know	no	dont know	dont know	no	dont know	dont know	yes	dont know	yes	2	yes	Yes
383	617	8	married		none	islam		farmer		No	No	Yes	sister	in law	nothing at all	not serious				yes	yes	no	No		Yes	physical exam		2	no	no	no	yes	no	yes	yes	dont know	yes		no		yes	dont know	dont know	yes				Yes
384	618	8	married		none	traditional		other	smalll trader	Yes	Yes	No			a little	serious illness	evil eye		no	no	yes	no	Yes	scabies on breasts,pus in breasts	Yes	imaging/x-ray		1	yes	yes	yes	yes	no	no	yes	no	yes	no	no	yes	dont know	no	yes	no	yes	1	no	Yes	breast examination for lumps
385	619	10	married		none	protestant		cleric/mgt/admin		No	No	No			a little	not serious	dont know		dont know	dont know	dont know	yes	No		No																							No
386	620	12	married		primary	protestant		cleric/mgt/admin		Yes	Yes	Yes	other	neighbour	a little	serious illness	dont know		yes	yes	yes	dont know	No		No			3	no	no	no	no																No
387	621	6	single		primary	none		none		Yes	Yes	No			only heard term	serious illness	dont know		no	yes	yes	no	No		No			1	yes	yes	yes	no																No
388	622	8	married		primary	protestant		farmer		Yes	Yes	No			a little	serious illness	virus		yes	yes	yes	no	Yes	bacteria and viruses,scabies on breasts	Yes	imaging/x-ray		2	no	no	no	yes	no	no	no	no	yes	yes	yes	yes	no	no	no	no	yes	1	no	Yes
389	624	6	married		none	traditional		cleric/mgt/admin		Yes	Yes	Yes	other	grand mother	nothing at all		dont know		dont know	yes	yes	no	No		No			3	dont know	dont know	dont know	no																No
390	625	9	married		primary	islam		other	1	Yes	Yes	No			a little	serious illness	dont know		no	no	yes	no	No		No			1	yes	yes	dont know	no																Yes
391	626	4	married		none	none		housewife		No	No	No			nothing at all		dont know		dont know	dont know	yes	no	No		No			3	dont know	dont know	dont know	no																Yes
392	627	7	married		primary	protestant		housewife		Yes	Yes	No				serious illness	dont know		no	yes	yes	no	No		No			3	dont know	dont know	dont know	no																No
393	628	3	married		primary	protestant		housewife		No	No	No			nothing at all	not sure if serious	dont know		dont know	yes	yes	no	No		No			3	dont know	dont know	dont know	dont know																No
394	629	12	married		primary	islam		cleric/mgt/admin		Yes	Yes	Yes	friend		very familiar	serious illness	dont know		dont know	dont know	dont know	no	Yes	swelling of breast	No			3	dont know	dont know	dont know	no																No
395	630	10	married		none	none		none		Yes	Yes	Yes	other	brother	only heard term	not sure if serious	dont know		dont know	dont know	dont know	dont know	No					3	dont know	dont know	dont know	dont know																No
396	631	6	single		primary	none		none		Yes	No	No			nothing at all		dont know		dont know	dont know	dont know	no	No		No			1	yes	dont know	no	dont know																No
397	632	8	married		none	protestant		farmer		Yes	Yes	No			nothing at all	serious illness	dont know		dont know	dont know	dont know	dont know	No		No			3	dont know	dont know	dont know	no																No
398	634	7	married		primary	none		housewife		Yes	Yes	No			nothing at all		dont know		no	yes	dont know	no	No		Yes	physical exam		3	yes	dont know	dont know	no																No
399	635	6	married		none	none		other	food for work	Yes	No	No			nothing at all		dont know		no	dont know	dont know	dont know	No		No			3	yes	dont know	dont know	dont know																No
400	636	12	single		primary	islam		other	pupil	Yes	No	No			nothing at all		dont know		dont know	dont know	no	no	No		No			3	dont know	dont know	dont know	dont know																No
401	637	10	divorced		secondary	protestant		technical		Yes	Yes	Yes	other	distant relatuve	a little	serious illness	dont know		dont know	yes	yes	no	No		Yes	physical exam		1	yes	yes	yes	no																Yes
402	638	10	single		tertiary	protestant		technical		Yes	Yes	No			a little	serious illness	dont know		no	yes	yes	no	Yes	lump on breast,bloody nipple discharge	Yes	imaging/x-ray		1	dont know	yes	dont know	no																No
403	639	8	single		secondary	protestant		other	student	Yes	Yes	No			nothing at all		dont know		no	no	yes	no	No		Yes	imaging/x-ray		2	yes	no	yes	no																No
404	640	7	married		primary	other	ack	farmer		Yes	Yes	Yes	friend		nothing at all	serious illness	dont know		dont know	yes	yes	no	No									no																No
405	641	9	married		secondary	protestant		other	tailor	Yes	No	No			nothing at all		dont know		dont know	dont know	dont know	dont know	No		No			1	yes	yes	dont know	no																No
406	642	13	single		primary	protestant		none		Yes	Yes	No			nothing at all		dont know		yes	no	yes	no	No		No			1	no	yes	dont know	dont know																No
407	643	5	married		none	traditional		farmer		Yes	Yes	Yes	daughter		a little	serious illness	dont know		no	no	yes	no	No		No			3	dont know	no	dont know	no																No
408	644	3	married		primary	protestant		housewife		No	No	No			nothing at all		dont know		dont know	no	no	no	No		No			2	dont know	no	no	dont know																No
409	645	7	married		none	protestant		farmer		No	No	No			nothing at all		dont know		no	yes	yes	no	No		No			2	yes	yes	no	dont know																No
410	646	8	single		primary	protestant		trader		Yes	Yes	Yes	other	neighbour	a little	serious illness	dont know		no	yes	yes	no	Yes	lump on breasts,painful breasts				1	dont know	no	dont know	dont know																Yes	going to the hospital
411	647	9	married		none	protestant		farmer		No	No	No			nothing at all		dont know		no	yes	yes	no	No		No			2	yes	yes	no	no																No
412	648	5	married		none	islam		none		Yes	Yes	No					dont know		no	yes	yes	no	No		No			1	yes	yes	no	yes	no	no	no	no	no	no	no	no	yes	no	no	no	yes	1	no	No
413	649		married		adult educ	protestant		farmer		Yes	Yes	Yes	other	mother-in-law	a little	serious illness	dont know		no	yes	yes	no	No		No			3	yes	yes	yes	no																No
414	650	8	married		primary	none		housewife		Yes	Yes	No			nothing at all		dont know		dont know	dont know	dont know	dont know	No		No			2	no	dont know	dont know		dont know	yes	dont know	dont know	dont know	dont know	yes	dont know	dont know	yes	dont know	dont know	yes	1	dont know	No
415	651	6	married		none	none		housewife		No	No	No			nothing at all		dont know		dont know	dont know	yes	dont know	No		No			1	yes	yes	yes	dont know																No
416	652	11	single		primary	protestant		none		Yes	No	No			nothing at all		dont know		no	dont know	dont know	no	No		Yes			1	yes	yes	yes	no																No
417	653	16	married		primary	protestant		housewife		Yes	Yes	Yes	other	neighbour	a little	serious illness	unknown		dont know	yes	yes	no	Yes	lump on breast	No			1	dont know	dont know	dont know	yes	no	dont know	dont know	dont know	yes	no	dont know	no	dont know	dont know	dont know	dont know	dont know	1	yes	No
418	654	9	single		primary	protestant		none		Yes	Yes	No			nothing at all	serious illness	dont know		no	yes	yes	no	No		No			1	yes	yes	no	yes	no	yes	dont know	yes	yes	no	no	yes	yes	no	yes	yes	yes	1	yes	No
419	655	5	widowed		none	protestant		trader		Yes	Yes	No			nothing at all	serious illness	dont know		no	dont know	yes	no	No		No			2	no	no	no	no																No
420	656	9	married		none	islam		other	small trader-selling fish	No	Yes	Yes	other	step mother	very familiar	serious illness	other	elephantiasis	no	yes	yes	no	Yes	itching of breast,burning sensation on nipple	Yes	imaging/x-ray		1	yes	yes	yes	no																No
421	657	7	married		none	islam		farmer		No	Yes	No			only heard term	serious illness	dont know		yes	yes	yes	no	Yes	Lump,pus,itchness and wound	Yes	imaging/x-ray		1	yes	yes	yes	yes	yes	no	no	dont know	no	no	no	no	dont know	no	no	no	yes	2	no	No
422	658	7	married		none	none		none		No	No	No			nothing at all	not sure if serious	dont know		dont know	dont know	dont know	dont know	No		No			3	dont know	dont know	dont know	dont know																No
423	659	4	single		none	traditional		none		Yes	Yes	Yes	other	Neighbour	only heard term	not sure if serious	dont know		no	yes	yes	no	No		No			3	dont know	dont know	dont know	no																No
424	660	8	widowed		primary	none		farmer		Yes	Yes	Yes	other	Neighbour	a little	serious illness	dont know		no	no	no	no	Yes	persistence itching on the breast,bowls,wounds and discharge on breasts,	No			3	yes	yes	dont know	no																No
425	661	7	married		none	protestant		other	2	No	No	No			nothing at all		dont know		dont know	dont know	dont know	dont know	No		No			3	dont know	dont know	dont know	dont know																No
426	662	6	widowed		none	traditional		other	casual laborer	Yes	Yes	No			nothing at all		dont know		dont know	yes	yes	no	No		No			1	yes	yes	yes	no																No
427	663	9	single		primary	protestant		other	pupil	Yes	Yes	No			nothing at all		dont know		dont know	dont know	dont know	no	No		No			3	dont know	dont know	dont know	no																No
428	665	7	married		primary	islam		trader		Yes	Yes	No			nothing at all		dont know		no	yes	yes	no	No		Yes			1	no	no	dont know	no																No
429	666	9	married		primary	catholic		other	food fro work projects	Yes	Yes	No			nothing at all		other	wounds	no	no	yes	no	No		Yes	physical exam		3	yes	yes	yes	yes	dont know	yes	no	dont know	yes	yes	yes	no	dont know	no	dont know	dont know	yes	1	yes	Yes	self examination
430	667	8	single		primary	protestant		other	pupil	Yes	No	No				serious illness	dont know		dont know	yes	dont know	no	No		No			3	dont know	dont know	dont know	no																No
431	668	9	single		tertiary	catholic		other	tailor	Yes	Yes	No			a little	serious illness	dont know		yes	no	yes	no	Yes	rashes,wounds and irritation sensation on breasts	Yes	imaging/x-ray		1	yes	yes	yes	no																No
432	669	8	single		primary	protestant		other	tailor	Yes	Yes	No			nothing at all	serious illness	dont know		no	dont know	yes	dont know	No		No			1	yes	yes	dont know	no																No
433	609	9	married		secondary	catholic		housewife		Yes	Yes	Yes	other	neighbours	a little	serious illness	dont know		yes	yes	yes	no	No		No			1	yes	yes	yes	no																No
434	671	4	married		none	protestant		farmer		No	No	No			nothing at all		dont know		dont know	dont know	dont know	no	No		No			3	yes	yes	dont know	dont know																No
435	672	9	single		primary	protestant		none		Yes	Yes	No			a little	serious illness	lifestyle		no	yes	yes	no	No		No			1	no	no	yes	yes	yes	yes	no	yes	yes	yes	no	no	no	no	no	yes	no	2	no	No
436	673	11	widowed		primary	traditional		farmer		Yes	Yes	No			only heard term	serious illness	other	food -beans,cowpeas,beef,high fat diet	no	yes	yes	no	No		No			3	yes	dont know	yes	yes	dont know	yes	no	dont know	no	yes	dont know	no								No
437	674	8	single		none	protestant		none		Yes	Yes	No			only heard term	serious illness	dont know		yes	yes	yes	no	No		No			1	yes	yes	no	dont know																No
438	675	20	single		none	none		farmer		Yes	No	No			nothing at all		dont know		dont know	yes	yes	no	No		No			1	dont know	dont know	dont know	no																No
439	670	10	married		primary	islam		housewife		Yes	Yes	Yes	mother		nothing at all	not sure if serious	dont know		dont know	dont know	yes	no	No		No			3	yes	yes	yes	dont know																No
440	676	9	married		none	none		none		Yes	Yes				only heard term	not sure if serious	dont know		dont know	dont know	dont know	dont know	No		No																							No
441	677	11	married		none	protestant		housewife		Yes	Yes	No			nothing at all		dont know		dont know	dont know	dont know	no	No		No			3	dont know	dont know	dont know	dont know																No
																												2
[truncated: 35 more columns]

## Sheet: directory
variable	name	type	format	label	variable	label					label variable label	variable label
qnumber
no_hh_members	float	%9.0g	questionnaire	number							number	number
marital	byte	%8.0g
marital_other	byte	%8.0g	maritlab	marital	status						marital status	marital status
educ_highest	str11	%11s
religion	byte	%10.0g	educlab	highest	educ	level					highest educ level	highest educ level
religion_other	byte	%11.0g	religlab	religion							religion	religion
occupation	str3	%3s
occup_other	byte	%16.0g	occuplab	occupation							occupation	occupation
heard_cancer	str48	%48s
heard_bc	byte	%8.0g	yesno	ever	heard	abt	cancer				ever heard abt cancer	ever heard abt cancer
suffer_cancer	byte	%8.0g	yesno	ever	heard	abt	breast	cancer			ever heard abt breast cancer	ever heard abt breast cancer
who_suffer	byte	%8.0g	yesno	know	someone	suffer	bc				know someone suffer bc	know someone suffer bc
	byte	%8.0g	sufferlab
who_other	who	suffer	bc									else you know suffer bc
much_know_bc	str42	%42s	who	else	you	know	suffer	bc			else you know suffer bc	how much do you know abt bc
what_know_bc	byte	%15.0g	knowlab	how	much	do	you	know	abt	bc	how much do you know abt bc	what do you know abt bc
cause_bc	byte	%19.0g	knowlab2	what	do	you	know	abt	bc		what do you know abt bc	what causes bc
cause_bc_other	byte	%11.0g	causelab	what	causes	bc					what causes bc	causes of bc
men_bc	str44	%44s	other	causes	of	bc					causes of bc	do men get bc
curable_bc	byte	%9.0g	yesnodk	do	men	get	bc				do men get bc	is bc curable
survive_bc	byte	%9.0g	yesnodk	is	bc	curable					is bc curable	survive bc if early detected
th_treat_bc	byte	%9.0g	yesnodk	survive	bc	if	early	detected			survive bc if early detected	trad healer Rx bc
signs_bc	byte	%9.0g	yesnodk	trad	healer	Rx	bc				trad healer Rx bc	know signs of bc
signs_3_bc	byte	%8.0g	yesno	know	signs	of	bc				know signs of bc	3 signs of bc
bc_dx	str73	%73s	known	3	signs	of	bc				3 signs of bc	know how bc is diagnosed
which_dx	byte	%8.0g	yesno	know	how	bc	is	diagnosed			know how bc is diagnosed	which dx test
which_dx2	byte	%13.0g	dxlab	which	dx	test					which dx test
signs_bc2	byte	%8.0g
lump_sign	byte	%8.0g										lump sign of bc
pain_sign	byte	%11.0g	signlab2	lump	sign	of	bc				lump sign of bc	pain sign of bc
dischsarge_sign	byte	%11.0g	signlab2	pain	sign	of	bc				pain sign of bc	discharge sign of bc
rf_bc	byte	%11.0g	signlab2	discharge	sign	of	bc				discharge sign of bc	risk factors of bc
age_rf	byte	%11.0g	signlab2	risk	factors	of	bc				risk factors of bc	age a risk factor for bc
poverty_rf	byte	%9.0g	yesnodk	age	a	risk	factor	for	bc		age a risk factor for bc	poverty a risk factor for bc
bra_rf	byte	%9.0g	yesnodk	poverty	a	risk	factor	for	bc		poverty a risk factor for bc	bra a risk factor for bc
chd30_yrs_ref	byte	%9.0g	yesnodk	bra	a	risk	factor	for	bc		bra a risk factor for bc	child after 30 yrs a risk factor
obesity_rf	byte	%9.0g	yesnodk	child	after	30	yrs	a	risk	factor	child after 30 yrs a risk factor	obesity a risk factor for bc
contact_rf	byte	%9.0g	yesnodk	obesity	a	risk	factor	for	bc		obesity a risk factor for bc	contact a risk factor for bc
relative_rf	byte	%9.0g	yesnodk	contact	a	risk	factor	for	bc		contact a risk factor for bc	family history a risk factor for bc
lactating_rf	byte	%9.0g	yesnodk	family	history	a	risk	factor	for	bc	family history a risk factor for bc	long lactation a risk factor for bc
menarche_rf	byte	%9.0g	yesnodk	long	lactation	a	risk	factor	for	bc	long lactation a risk factor for bc	early menarch a risk factor for bc
late_mp_rf	byte	%9.0g	yesnodk	early	menarch	a	risk	factor	for	bc	early menarch a risk factor for bc	late menopause a risk factor for bc
contracept_rf	byte	%9.0g	yesnodk	late	menopause	a	risk	factor	for	bc	late menopause a risk factor for bc	contraceptives a risk factor for bc
tobacco_rf	byte	%9.0g	yesnodk	contraceptives	a	risk	factor	for	bc		contraceptives a risk factor for bc	tobacco a risk factor for bc
alcohol_rf	byte	%9.0g	yesnodk	tobacco	a	risk	factor	for	bc		tobacco a risk factor for bc	alcohol a risk factor for bc
q36o	byte	%9.0g	yesnodk	alcohol	a	risk	factor	for	bc		alcohol a risk factor for bc
fat_diet_rf	byte	%8.0g										high fat diet a risk factor for
know_screen	byte	%9.0g	yesnodk	high	fat	diet	a	risk	factor	for	high fat diet a risk factor for	know bc screening methods
screen_other	byte	%8.0g	yesno	know	bc	screening	methods				know bc screening methods	screening methods
monthly_bse	str51	%51s	other	screening	methods						screening methods	monthly BSE a screening method
regular_cbe	byte	%8.0g	yesno	monthly	BSE	a	screening	method			monthly BSE a screening method	regular CBE a screen method
mammo_screen	byte	%8.0g	yesno	regular	CBE	a	screen	method			regular CBE a screen method	mammography a screen method
exam_own	byte	%8.0g	yesno	mammography	a	screen	method				mammography a screen method	know to do BSE
exam_often	byte	%11.0g	signlab2	know	to	do	BSE				know to do BSE	freq of BSE
no_sbe_why	byte	%20.0g	oftenlab	freq	of	BSE					freq of BSE
	byte	%18.0g	nosbelab1									SBE
why_other	reason	not	doing	SBE							SBE	reasons
ever_cbe	str19	%19s	other	reasons							reasons	ever CBE by clinician
no_cbe_why	byte	%9.0g	yesnodk	ever	CBE	by	clinician				ever CBE by clinician
no_cbe_other	byte	%8.0g
cbe_th	byte	%8.0g										cbe by trad. healer
freq_cbe	byte	%8.0g	yesno	cbe	by	trad.	healer				cbe by trad. healer	freq. of CBE
q4gother	byte	%15.0g	freqlab	freq.	of	CBE					freq. of CBE	freq. CBE
go_swelling	str25	%25s	other	freq.	CBE						freq. CBE
	byte	%15.0g	careseeklab									a breast lump
go_swelling2	care	seek	for	a	breast	lump					a breast lump
no_hf	str11	%11s										reason not seeking care
q5bother	byte	%19.0g	nohflab	reason	not	seeking	care				reason not seeking care	reason not seeking care
prompt_help	str25	%25s	other	reason	not	seeking	care				reason not seeking care
	byte	%18.0g	promptlab									help
prompt_help2	how	prompt	seek	help							help	prompt seek help-2
male_examine	str45	%45s	how	prompt	seek	help-2					prompt seek help-2	allow male doc examine breast
male_th_examine	byte	%11.0g	signlab2	allow	male	doc	examine	breast			allow male doc examine breast	allow male trad. healer examine breast
decide_help	byte	%11.0g	signlab2	allow	male	trad.	healer	examine	breast		allow male trad. healer examine breast
	byte	%8.0g	decidelab									to seek help
decide_help2	who	decides	where	to	seek	help					to seek help	decides where to seek help - 2
facility_which	str13	%13s	who	decides	where	to	seek	help	-	2	decides where to seek help - 2
	byte	%23.0g	facilitylab									visit
facility_which2	which	facility	to	visit							visit
	byte	%18.0g	fac_reasonlab									facility
facility_which3	reason	for	chosing	facility							facility
enumer_code	str47	%47s										code
uniqueke	byte	%8.0g	enumerator	code							code
recstatu	int	%8.0g
know2_signs	byte	%8.0g										know 2/2 signs of bc
know1_rf	float	%9.0g	yesno	know	2018-02-02	signs	of	bc			know 43133 signs of bc	know at least 1 rf bc
know2_rf	float	%9.0g	yesno	know	at	least	1	rf	bc		know at least 1 rf bc	know at least 2 rf bc
know1_screen	float	%9.0g	yesno	know	at	least	2	rf	bc		know at least 2 rf bc	know at least 1 bc screen
know2_screen	float	%9.0g	yesno	know	at	least	1	bc	screen		know at least 1 bc screen	know at least 2 bc screen
know3_screen	float	%9.0g	yesno	know	at	least	2	bc	screen		know at least 2 bc screen	know at least 3 bc screen
	float	%9.0g	yesno	know	at	least	3	bc	screen		know at least 3 bc screen
