# Supplementary material for: Breast Cancer knowledge, perceptions and practices in a rural Community in Coastal Kenya
Source: BMC Public Health. 2019 Feb 12;19:180. doi: 10.1186/s12889-019-6464-3 (PMC6373063; doi:10.1186/s12889-019-6464-3)
Supplement: Supplementary file 6 — Male questionnaire dataset (XLSX 72 kb) [file 12889_2019_6464_MOESM6_ESM.xlsx]

## Sheet: male_data
qnumber	no_hh_members	marital	educ_highest	religion	occupation	occup_other	heard_cancer	heard_bc	suffer_cancer	who_suffer	who_other	much_know_bc	what_know_bc	cause_bc	cause_bc_other	men_bc	curable_bc	survive_bc	th_treat_bc	signs_bc	signs_3_bc	bc_dx	which_dx	which_dx2	signs_bc2	lump_sign	pain_sign	dischsarge_sign	rf_bc	age_rf	poverty_rf	bra_rf	chd30_yrs_ref	obesity_rf	contact_rf	relative_rf	lactating_rf	menarche_rf	late_mp_rf	contracept_rf	tobacco_rf	alcohol_rf	q36o	fat_diet_rf	know_screen	screen_other	monthly_bse	regular_cbe	mammo_screen
1	3	single	secondary	islam	none		Yes	Yes	No			only heard term	not sure if serious	dont know		no	yes	yes	no	No		No			1	yes	yes	yes	dont know																Yes			Yes
2	9	single	secondary	islam	none		Yes	Yes	No			a little	serious illness	dont know		no	yes	yes	no	No		Yes	physical exam		1	yes	yes	yes	no																No
3	10	single	primary	islam	none		Yes	No	No			a little	serious illness	dont know		dont know	yes	yes	no	No		No			1	yes	yes	dont know	dont know																Yes			Yes
4	6	single	primary	protestant	crafts		Yes	Yes	No			a little	serious illness	dont know		dont know	yes	yes	no	No		No			1	yes	yes	no	dont know																No
5	13	married	primary	catholic	crafts		Yes	Yes	No			a little	serious illness	dont know		yes	yes	yes	no	No		No			1	no	yes	yes	no																No
6	9	married	secondary	catholic	farmer		Yes	Yes	No			a little	serious illness	dont know		dont know	yes	yes	no	Yes	rashes and itching on the breasts,wounds on the breast	No			3	dont know	dont know	dont know	no																No
7	4	married	primary	protestant	other	herdsman	Yes	Yes	Yes	other	niece	only heard term	serious illness	dont know		no	dont know	dont know	no	No		No			1	yes	yes	no	no																No
8	6	married	primary	protestant	other	security guard	Yes	Yes	Yes	other	neighbour	very familiar	serious illness	dont know		no	yes	yes	no	Yes	lump on breast,painful breast,murky discharge,hair fall out,high body temperatures,stomacj complications	Yes	physical exam		1	yes	yes	yes	no																No
9	5	married	primary	islam	trader		Yes	Yes	No			only heard term	serious illness	dont know		no	yes	yes	no	No		No			1	yes	yes	yes	yes	no	no	no	no	yes	yes	no	no	no	yes	no	yes	yes	1	yes	No
10	2	married	primary	islam	crafts		Yes	Yes	No			nothing at all		dont know		no	dont know	yes	dont know	No		No			3	dont know	dont know	dont know	no																No
11	4	single	secondary	islam	cleric/mgt/admin		Yes	Yes	No			a little	serious illness	dont know		dont know	yes	yes	no	No		Yes	physical exam		2	no	yes	dont know	yes	no	no	no	no	no	no	no	no	no	no	yes	yes	dont know	2	no	No
12	8	married	tertiary	protestant	farmer		Yes	Yes	No			a little	serious illness	dont know		yes	yes	yes	no	Yes	breast lump,ain in the lump,discharge from the nipple	Yes	imaging/x-ray		1	yes	yes	yes	dont know																No
13	8	married	primary	catholic	other	security officer	Yes	Yes	Yes	other	his girl friend	a little	serious illness	dont know		dont know	yes	yes	no	Yes	scabbies	Yes	physical exam		1	yes	yes	yes	no																Yes	frequent selfbreast examination	No	No	No
14	3	single	primary	protestant	farmer		Yes	Yes	Yes	other	grand child	only heard term	not sure if serious	dont know		dont know	yes	yes	dont know	No		No			3	dont know	dont know	dont know	dont know																No
15	8	married	none	protestant	farmer		Yes	Yes	Yes	sister		a little	serious illness	dont know		dont know	yes	yes	no	No		No			3	dont know	dont know	yes	no																No
16	10	married	primary	none	farmer		Yes	Yes	No			only heard term	serious illness	dont know		dont know	yes	yes	no	No		No			3	dont know	dont know	dont know	no																No
17	7	married	primary	none	trader		Yes	Yes	No			a little	serious illness	dont know		dont know	yes	yes	no	No		No			2	no	no	no	yes	no	no	no	no	no	no	no	yes	no	no	no	no	no	2	no	No
18	12	widowed	primary	protestant	farmer		Yes	Yes	No			only heard term	not sure if serious	dont know		yes	yes	yes	dont know	No		No			1	dont know	dont know	dont know	dont know																No
19	13	married	secondary	protestant	farmer		Yes	Yes	Yes	other	brother in law	nothing at all		dont know		yes	yes	yes	no	Yes	lump on breast,painful wound	Yes	imaging/x-ray		1	yes	yes	yes	no																Yes		Yes	Yes	Yes
20	6	married	primary	other	trader		Yes	Yes	No			a little	serious illness	unknown		yes	yes	yes	no	Yes	Breast irritation,wouns on breast	No			1	yes	yes	no	no																Yes		Yes	No	Yes
21	4	widowed	primary	islam	farmer		Yes	Yes	Yes	other	neighbour	a little	serious illness	dont know		dont know	dont know	yes	dont know	Yes	abnormal swelling of breast	No			1	yes	yes	yes	no																No
22	7	married	primary	protestant	other	watchman	Yes	Yes	Yes	friend		a little	serious illness	lifestyle		yes	yes	yes	no	No		Yes	physical exam		1	yes	yes	no	yes	yes	no	dont know	no	dont know	no	no	no	no	yes	yes	yes	yes	1		No
23	29	married	none	traditional	farmer		No		No											No		No																							No
24	8	married	primary	catholic	crafts		Yes	No	Yes	other	neighbour	a little	serious illness	lifestyle		yes	yes	yes	dont know	Yes	rashes,wounds		physical exam		1	yes	yes	yes	yes	no	no	no	yes	no	dont know	no	dont know	yes	no	yes	yes	yes	2		Yes		Yes	Yes	No
25	6	single	secondary	catholic	none		Yes	Yes	Yes	friend		a little	serious illness	dont know		no	yes	yes	no	Yes	weight loss	Yes	imaging/x-ray		1	yes	yes	yes	yes	yes	yes	no	yes	yes	yes	yes	yes	yes	yes	yes	yes	yes	1		Yes		Yes	Yes	Yes
26	8	single	primary	none	farmer		Yes	Yes	Yes	friend		a little	serious illness	dont know		yes	yes	yes	no	Yes	persistent pain on breast	Yes	others	blood test	1	yes	no	no	yes	no	yes	no	no	yes	no	no	no	yes	no	no	yes	yes	1		No
27	14	married	primary		crafts		Yes	Yes	No			a little	serious illness	dont know		dont know	dont know	yes	no	No		Yes	imaging/x-ray		1	yes	yes	yes	no																No
28
29	12	single	primary	islam	other	mechanic	Yes	Yes	No			nothing at all		dont know		dont know	yes	no	no	No		No			3	dont know	dont know	dont know	no																No
30	13	single	secondary	protestant	none		Yes	Yes	No			a little	serious illness	dont know		dont know	dont know	dont know	no	No		No			3	dont know	dont know	dont know	no																No
31	6	married	primary	catholic	trader		Yes	Yes	Yes	other	neighbour	a little	serious illness	dont know		dont know	dont know	yes	no						1	yes	yes	yes	no																Yes			Yes
32	10	married	primary	catholic	farmer		Yes	Yes	Yes	other	in law	a little	serious illness	dont know		yes	yes	yes	no	Yes	wound on breast,painful lump	Yes	physical exam		1	yes	yes	yes	no																No
33	7	married	primary	catholic	farmer		Yes	Yes	Yes	other	neighbour	a little	serious illness	dont know		dont know	dont know	yes	no	Yes	persistent irritation	Yes	imaging/x-ray
34	12	married	primary	catholic	other	retired	Yes	Yes	No			nothing at all		dont know			dont know	yes	no	No		No			1	yes	yes	dont know	yes	yes	yes	dont know	dont know	yes	no	dont know	dont know	dont know	dont know	dont know	yes	yes	1		No
35	11	single	primary	islam	farmer		Yes	Yes	Yes	other	niece	very familiar	serious illness	dont know		yes	yes	yes	no	Yes	itching of a wound	No			2	yes	yes	no	yes	yes		no	no		yes	yes	no	yes		no		no	3	no	No
36	8	single	primary	none	crafts		Yes	Yes	Yes	other	niece	very familiar	serious illness	dont know		no	yes	yes	dont know	Yes	swelling of breast muscles,discharge from breasts	No			3	yes	yes	no	yes	yes	yes	yes	dont know	no	no	no	no	dont know	dont know	dont know	dont know	dont know	3		No
37	11	married	primary	protestant	farmer		Yes	Yes	No			a little	serious illness	dont know		yes	yes	yes	no	Yes	lump	No			1	yes	yes	yes	yes	no	yes	no	no	no	no	no	no	dont know	yes	no	yes	yes	1		Yes			Yes
38	11	married	secondary	protestant	farmer		Yes	Yes	No			a little	serious illness	dont know		yes	yes	yes	no	Yes	swollen breast,pain on breast	Yes	imaging/x-ray		1	yes	yes	dont know	yes	no	no	no		no	no	dont know	no	no	no	no		no	2		No
39	3	married	primary	islam	technical		Yes	Yes	No			a little	serious illness	dont know		yes	yes	yes	no	Yes	pain on reast,swelling of breast ,nipple discharge	No			1	yes	yes	yes	dont know																No
40	8	married	secondary	islam	other	teacher	Yes	Yes	No			a little	serious illness	dont know		dont know	no	yes	no	Yes	breast lump,swelling of breast	Yes	others	radio therapy	1	yes	yes	dont know	dont know																No
41	4	married	primary	protestant	other	carpenter	Yes	Yes	No			a little	serious illness	dont know		dont know	no	dont know	dont know	No		No			1	yes	yes	yes	dont know																No
42	9	single	secondary	none	farmer		Yes	No	No			only heard term	serious illness	dont know			yes	yes	no	No		No			1	yes	yes	yes	no																Yes		Yes		Yes
43	6	married	none	islam	crafts		No	No	No			nothing at all		dont know		yes	dont know	yes	yes	No		No			1	yes	yes	yes	dont know																No
44	2	married	primary	none	crafts		Yes	Yes	Yes	other	mother in law	a little	not serious	dont know		yes	yes	yes	no	Yes	wounds,swellings,body itchiness	Yes	physical exam		1	yes	yes	yes	no																Yes			Yes
45	8	single	primary	islam	other	pupil	No	No	No			nothing at all		dont know		dont know	dont know	dont know	dont know	No		No			3	dont know	dont know	dont know	dont know																No
46	12	married	none	islam	farmer		Yes	Yes	No			nothing at all		dont know		no	yes	yes	no	No		No			1	dont know	yes	yes	no response																No
47	11	married	none	protestant	none		Yes	Yes	Yes	daughter		a little	serious illness	dont know		no	yes	yes	dont know	No		Yes	physical exam		1	yes	dont know	yes	dont know																No
48	15	married	none	traditional	farmer		Yes	Yes	Yes	sister		a little	serious illness	dont know			yes	yes	no	No		Yes	physical exam		3	dont know	dont know	dont know	dont know																No
49	10	married	primary	protestant	other	mason	Yes	Yes	Yes	other	cousin	a little	serious illness	other	persistent pain in the he	no	yes	yes	no			No			1	no	yes	yes	no																No
50	10	married	none	traditional	farmer		Yes	Yes	Yes	daughter		a little	serious illness	dont know		no	no	no	no		swelling of breast,fever,pain	No			1	yes	yes	yes	dont know																		No
51	4	married	primary	islam	farmer		Yes	Yes	Yes	other	neighbour	a little	serious illness	dont know		no	dont know	dont know	dont know	No		No			2	no	yes	no	yes	yes	yes	yes		no	no	no	no	dont know	dont know	dont know	no	no	2	no	No
52	6	single	primary	islam	farmer		Yes	Yes	No			a little	serious illness	dont know		dont know	no	no	no	No		No			3	dont know	dont know	dont know	no																No
53	11	married	primary	catholic	farmer		Yes	Yes	No			a little	serious illness	dont know		dont know	yes	yes	no	Yes	swelling of breasts,wounds on breast,a feeling of tiredness	Yes	others	through blood test	1	no	no	yes	yes	no	no	yes	yes	yes	no	yes	no	yes	no	yes	yes	yes	1	no	Yes		Yes	Yes	Yes
54	11	married	secondary	islam	farmer		Yes	Yes	Yes	other	a first cousin	very familiar	serious illness	dont know		yes	yes	yes	no	No		No			2	no	yes	no	yes	yes	yes		no	no	yes	no	no	yes	yes		yes	yes	2	no	No
55	11	married	secondary	islam	crafts		Yes	Yes	No			a little	serious illness	dont know		no	dont know	dont know	no	No		No			2	yes	yes	no	no																No
56	5	married	primary	traditional	farmer		Yes	Yes	Yes	daughter		a little	serious illness	dont know		no	no	no	no	Yes	swelling of breast,pain,fever	No			1	yes	yes	yes	dont know																No
57	7	married	primary	protestant	other	mason	Yes	Yes	Yes	friend		a little	serious illness	dont know		yes	yes	yes	no	Yes	pain in breast,swelling of breast	No			1	yes	yes	yes	no																No
58	6	married	primary	traditional	farmer		Yes	Yes	Yes	other	brother	only heard term	serious illness	dont know		yes	dont know	no	no	No		No			1	yes	yes	dont know	dont know																No
59	3	single	primary	none	none		Yes	Yes	No			nothing at all		dont know		no	no	no	no	No		No			3	dont know	dont know	dont know	dont know																No
60	11	married	primary	catholic	farmer		Yes	Yes	Yes	other	neighbour	only heard term	not sure if serious	dont know		dont know	dont know	dont know	no	Yes	wounds on breasts	No			1	yes	yes	yes	dont know																No
61	10	married	primary	none	other	watchman	Yes	Yes	Yes	daughter		a little	serious illness	dont know		yes	yes	yes	no	Yes	wound on breast	No			2	yes	dont know	dont know	dont know																No
62	7	married	primary	none	other	traditional doctor	Yes	Yes	No			a little	serious illness	lifestyle		yes	no	yes	yes		hair fall out,change in skin,emanciation,eyes become yellow	Yes	others	high temperature near breast,coughing	1	yes	yes	yes	yes	yes	yes	yes	yes	yes	yes	yes	yes	yes	yes	yes		yes	1	yes	Yes		No	Yes	No
63	7	married	primary	islam	farmer		Yes	Yes	No			a little	serious illness	dont know		no	yes	yes	no	Yes	pain in the breast	Yes	physical exam		1	yes	yes	yes	dont know																No
64	6	married	primary	protestant	farmer		No	No	No			nothing at all		dont know		dont know	yes	yes	no	No		No			1	yes	yes	dont know	no																No
65	9	married	none	protestant	none		Yes	Yes	No			nothing at all		dont know		dont know	dont know	dont know	dont know	No		No			3	dont know	dont know	dont know	no																No
66	7	single	primary	islam	trader		Yes	No	No			nothing at all		dont know		yes	dont know	dont know	no	No		No			1	yes	yes	dont know	no																No
67	10	single	primary	none	none		No	No	No			nothing at all		dont know			no	yes	no	No		No			2	yes	no	no	no																No
68	25	single	primary	islam	none		Yes	Yes	No			a little	serious illness	dont know		yes	yes	yes	no			No			1	yes	yes	no	dont know																No
69	8	married	secondary	protestant	farmer		Yes	Yes	Yes	other	my teacher	nothing at all		other	scabbies	no	no	no	no	Yes	scabbies	Yes	biopsy		2	yes	dont know	dont know	yes	yes	no	no	no	no	no	yes	yes	no	dont know	yes	yes	yes	2		Yes		No	No	No
70	6	married	none	islam	none		Yes	Yes	No			nothing at all		dont know		no	yes	yes	no	No		No			1	yes	dont know	yes	no																No
71	2	divorced	adult educ	islam	other	watchman	Yes	Yes	No			a little	serious illness	dont know		yes	yes	yes	no	Yes	painful breast,boil on breast	Yes	physical exam		1	yes	yes	yes	no																Yes		Yes	No	No
72	3	widowed	none	traditional	other	TOO OLD CANT WORK	No	Yes	No			nothing at all		dont know		dont know	yes	yes	yes	No		No			2	yes	dont know	dont know	yes	no	no	dont know	dont know	no	no	no	no	dont know	dont know	dont know	dont know	no	3
73	4	married	primary	islam	trader		Yes	Yes	No			nothing at all		dont know		dont know	yes	yes	no	No		No			3	dont know	dont know	dont know	dont know																Yes		No	No	No
74	9	married	primary	islam	crafts		Yes	Yes	Yes	other	NEIGHBOUR	a little	serious illness	virus		yes	no	yes	no	No		Yes	physical exam		1	yes	yes	yes	no																Yes	pAINFUL BREAST	No	No	Yes
75	5	married	none	traditional	farmer		Yes	Yes	No			nothing at all		dont know		yes	yes	yes	no	No		No			1	yes	yes	yes	no																No
76	8	married	secondary	protestant	none		Yes	Yes	No			nothing at all		dont know		dont know	dont know	yes	no	No		No			2	yes	yes	yes	no																No
77	5	married	none	protestant	farmer		Yes	Yes	Yes	other	former boss	nothing at all		dont know		dont know	yes	yes	no	No		No			3	dont know	yes	dont know	dont know																No
78	8	married	primary	protestant	crafts		Yes	Yes	No			a little	serious illness	dont know		yes	yes	yes	no	No		No			1	yes	dont know	yes	dont know																No
79	8	single	primary	protestant	trader		Yes	Yes	Yes	other	random person	only heard term	serious illness	dont know		dont know	yes	yes	no	Yes	discharge from nipples	No			1	yes	yes	no	no																No
80	3	married	none	islam	none		Yes	Yes	No			only heard term	serious illness	dont know		dont know	yes	yes	no	No		No			3	dont know	dont know	dont know	dont know																No
81	5	married	tertiary	protestant	other	pastor	Yes	Yes	Yes	other	random people	a little	serious illness	dont know		yes	yes	yes	dont know	No		No			1	yes	yes	yes	yes												yes	yes			Yes			Yes
82	2	married	none	none	trader		Yes	Yes	Yes	sister		nothing at all	serious illness	dont know		yes	yes	yes	no	Yes	wound,diarrhoea	Yes	physical exam		3	dont know	yes	yes	no																Yes	self examination	Yes	No	No
83	4	widowed	primary	catholic	farmer		Yes	Yes	Yes	sister		a little	serious illness	dont know		yes	yes	yes	no	No		No			3	yes	yes	yes	dont know																No
84	8	married	none	catholic	farmer		Yes	No	Yes	friend		nothing at all	serious illness	dont know		yes	dont know	yes	no	No		No			3	dont know	dont know	dont know	dont know																No
85	3	married	none	none	farmer		Yes	Yes	Yes	friend		nothing at all		dont know		yes	dont know	dont know	no	No		No			3	dont know	dont know	dont know	dont know																No
86	10	married	tertiary	islam	trader		Yes	No	No			nothing at all		dont know		yes	yes	yes	no	No		No			3	dont know	dont know	dont know	dont know																No
87	9	married	none	none	farmer		Yes	No	Yes	other	brother	a little	serious illness	dont know		yes	yes	yes	no	No		No			3	dont know	dont know	dont know	dont know																No
88	6	married	primary	catholic	farmer		Yes	Yes	Yes	other	father	a little	serious illness	dont know		yes	yes	yes	no	Yes	lump on breast	Yes	physical exam		1	yes	yes	dont know	dont know																No
89	10	single	none	islam	farmer		Yes	Yes	No			nothing at all		dont know		yes	yes	yes	no	No		No			1	yes	yes	yes	dont know																No
90	3	widowed	none	islam	none		Yes	Yes	No			only heard term	serious illness	dont know		dont know	dont know	dont know	dont know	No		No			3	dont know	dont know	dont know	dont know																No
91	9	married	primary	protestant	farmer		Yes	Yes	Yes	other	patient	a little	serious illness	dont know		yes	yes	yes	no	Yes	abcess,swelling breast	No			1	yes	yes	yes	dont know																No
92	9	married	primary	none	farmer		Yes	Yes	Yes	other	neighbour	a little	serious illness	dont know		dont know	yes	yes	no	No		Yes	imaging/x-ray		1	yes	dont know	no	dont know																No
93	9	married	primary	protestant	farmer		Yes	Yes	No			a little	serious illness	other	sweat causes cancer	no	yes	yes	dont know	Yes	serious illness	No			1	yes	yes	no	dont know																Yes		No	Yes	Yes
94	5	divorced	none	islam	none		Yes	Yes	No			nothing at all		dont know		yes	yes	yes	no	No		Yes	imaging/x-ray		1	yes	yes	yes	dont know																No
95	3	divorced	none	islam	farmer		Yes	Yes	No			only heard term	serious illness	dont know		dont know	dont know	no	no	No		Yes	imaging/x-ray		1	yes	yes	yes	dont know																No
96	9	married	primary	catholic	crafts		Yes	Yes	Yes	other	neighbour	a little	serious illness	dont know		dont know	dont know	yes	no	No		Yes	physical exam		1	yes	yes	yes	dont know																Yes		No	Yes	Yes
97	10	single	secondary	protestant	crafts		Yes	Yes	No			only heard term	serious illness	dont know		dont know	dont know	yes	no	No		No			1	dont know	yes	yes	yes	yes	no	dont know	no	no	no	no	no	dont know	dont know	no	no	yes	1	no	No
98	10	married	primary	catholic	technical		Yes	Yes	Yes	other	neighbour	nothing at all		dont know		no	yes	yes	no	No		No			2	yes	yes	yes	dont know																Yes		Yes	Yes	Yes
99	6	single	none	islam	other	casual jobs	Yes	Yes	No			a little	serious illness	dont know		no	yes	yes	yes	No		No			3	dont know	dont know	dont know	dont know																No
100	3	married	tertiary	protestant	other	teacher	Yes	Yes	Yes	other	many	a little	serious illness	dont know		yes	no	yes	no	Yes	lump	No			1	yes	yes	yes	yes	yes	no	no	no	no	no	no	no	no	no	no	yes	no	2		Yes		Yes	No	Yes
101	7	married	none	none	farmer		Yes	Yes	Yes	other	daughter in law	nothing at all		dont know		dont know	yes	yes	no	No		No			3	dont know	dont know	dont know	dont know																No
102	9	married	primary	none	other	casual jobs	Yes	Yes	Yes	other	in law	a little	serious illness	dont know		no	yes	yes	no	No		No			1	yes	yes	no	no																No
103	4	married	primary	protestant	other	pastor/village elder	Yes	Yes	Yes	mother		very familiar	serious illness	dont know		no	no	yes	no	Yes	lump on breast,pain on breast,ulcer	Yes	imaging/x-ray		1	yes	yes	yes	no																Yes	x-ray
104	6	single	primary	islam	none		Yes	Yes	Yes	sister		a little	serious illness	dont know		dont know	yes	dont know	no	Yes	wound,discharge from nipple	No			1	yes	yes	dont know	dont know																No
105	17	divorced	primary	traditional	farmer		Yes	Yes	Yes	other	neighbour	a little	serious illness	dont know		dont know	yes	yes	dont know	Yes	wound on breast,high temperatures	No			2	dont know	yes	yes	dont know																No
106	7	married	primary	islam	farmer		Yes	Yes	No			only heard term	serious illness	dont know		no	yes	yes	no	No		Yes	imaging/x-ray		1	yes	yes	yes	dont know																Yes	appearance of breasts	No	Yes	Yes
107	9	married	none	traditional	none		Yes	Yes	Yes	other	immediate realtive	a little	serious illness	dont know		no	yes	yes	no	Yes	persistent breast irritaion	Yes	imaging/x-ray		1	yes	dont know	yes	dont know																No
108	15	married	primary	catholic	farmer		Yes	Yes	No			only heard term	serious illness	dont know		dont know	yes	yes	no	No		Yes	physical exam		3	yes	yes	dont know	dont know																No
109	9	married	primary	protestant	other	watchman	Yes	Yes	Yes	other	neighbour	only heard term	serious illness	dont know		dont know	yes	yes	no	No		Yes	imaging/x-ray		1	yes	yes	yes	dont know																No
110	1	divorced	primary	traditional	crafts		Yes	Yes	Yes	other	step mother	a little	serious illness	dont know		no	dont know	no	no	No		No			3	dont know	dont know	dont know	dont know																No
111	5	married	primary	traditional	none		Yes	Yes	Yes	other	neighbour	a little	serious illness	dont know		dont know	yes	no	no	No		No			1	yes	yes	yes	dont know																No
112	5	married	none	islam	farmer		Yes	Yes	Yes	other	non relative	a little	serious illness	virus		yes	yes	yes	no	Yes	lump,foul smelling discharge	Yes	imaging/x-ray		1	yes	yes	yes	no																No
113	12	single	primary	islam	other	student	Yes	Yes	No			only heard term	serious illness	dont know		no	no	no	no	No					2	dont know	yes	yes	yes	yes	no	no	no	yes	no	yes	no	dont know	no	yes	no	yes	1	no	No
114	5	married	primary	protestant	farmer		Yes	Yes	No			only heard term	serious illness	dont know			dont know	dont know	dont know	No		No			3	yes	yes	yes	dont know																Yes			Yes
115	5	married	tertiary	catholic	technical		Yes	Yes	Yes	friend		very familiar		lifestyle		yes	yes	yes	no	Yes	lump	Yes	physical exam		2	no	yes	yes	yes	no	no	no	no	no	no	no	no	no	no	no	no	no	3	no	Yes	change in colour in some parts of breasts	Yes
116	8	widowed	none	catholic	crafts		Yes	Yes	Yes	other	neighbour	a little		dont know		dont know	yes	yes	no	No		No			2	no	no	no	no																No
117	5	single	primary	islam	other	student	Yes	No	No			only heard term	not sure if serious	dont know		dont know	dont know	dont know	dont know	Yes	big breast	No			1	dont know	dont know	dont know	dont know																No
118	12	married	primary	protestant	crafts		Yes	Yes	Yes	other	grandmother	a little	serious illness	dont know		dont know	yes	yes	no	Yes	lump,breast enlargement,several complications	No			1	no	dont know	yes	no																Yes				Yes
119	8	single	primary	protestant	other	student	Yes	Yes	Yes	friend		only heard term	serious illness	dont know		yes	yes	yes	no	Yes	big breasts(unproportional		imaging/x-ray		1	yes	yes	yes	no																Yes				Yes
120	10	married	primary	islam	farmer		Yes	Yes	No			a little	serious illness	dont know		dont know	dont know	dont know		No		No			2	dont know	dont know	no	no																No
121	14	married	primary	islam	farmer		Yes	No	No			nothing at all		dont know		dont know	dont know	dont know	dont know	No		No			3	dont know	dont know	dont know	dont know																No
122	9	married	primary	islam	other	marson	Yes	Yes	Yes	other	neighbour	only heard term	serious illness	dont know		dont know	yes	yes	dont know	Yes	pain on breast,breast veins blockage	No			1	yes	yes	yes	dont know																Yes	clinical examination according to wht someone feels
123	7	married	none	none	farmer		Yes	Yes	No			only heard term	serious illness	dont know		dont know	yes	yes	dont know	No					3	dont know	dont know	dont know	dont know																No
124	10	widowed	tertiary	protestant	other	pastor/farmer/community w	Yes	Yes	Yes	other	colleague	a little	serious illness	dont know		no	yes	yes	no	No		No			1	yes	no	yes	no																Yes			Yes
125	11	married	primary	catholic	other	watchman	Yes	Yes	Yes	other	maternal aunt	only heard term	serious illness	dont know		yes	dont know	yes	no	Yes	lump on the nipple	Yes	physical exam		1	dont know	dont know	dont know	no																Yes			Yes
126	8	married	secondary	protestant	other	watchman	Yes	Yes	No			only heard term	serious illness	dont know		yes	no	yes	no	No		No			3	dont know	dont know	dont know	dont know																No
127	7	married	primary	catholic	trader		Yes	Yes	No			a little	serious illness	dont know		dont know	no	no	dont know	No		No			3	yes	yes	dont know	no																No
128	11	married	primary	none	farmer		Yes	Yes	Yes	other	niece	a little	serious illness	dont know		dont know	yes	yes	dont know	Yes	swelling of the breast	No			1	yes	yes	yes	no																No
129	3	married	tertiary	islam	farmer		Yes	Yes	Yes	other	not related	a little	serious illness	dont know		yes	yes	yes	dont know	Yes	swelling of the breasts,lamp in breast	No			1	yes	yes	yes	yes	yes	yes	yes	yes	yes	dont know	yes	dont know	yes	yes	yes	yes	yes		yes	No
130	13	married	primary	catholic	crafts		Yes	Yes	Yes	other	not related	a little	serious illness	dont know		no	no	no	no	No		No			2	yes	yes	no	no																No
131	28	married	primary	catholic	farmer		Yes	Yes	No			a little	serious illness	dont know		no	yes	yes	no	No		No			3	dont know	dont know	dont know	no																No
132	15		primary	none	farmer		Yes	Yes	Yes	other	my wife	very familiar	serious illness	dont know		dont know	dont know	dont know	no	Yes	breast lump,pain in breast	Yes	imaging/x-ray		1	yes	no	dont know	dont know																Yes		Yes	No	No
133	12	single	primary	islam	other	student	Yes	No	No			nothing at all		dont know		no	dont know	yes	no	No		No			1	yes	yes	yes	dont know																No
134	12	single	primary	catholic	trader		Yes	Yes	No			a little	serious illness	virus		yes	yes	yes	no	Yes	boil on breast	No			1	yes	no	no	yes	dont know	no	yes	no	no	no			yes	no	dont know	yes	yes	3
135	15	single	primary	none	trader		Yes	Yes	No			only heard term	serious illness	dont know		yes	yes	yes	no	No		No			1	yes	yes	yes	dont know																No
136	11	married	primary	protestant	trader		Yes	Yes	No			only heard term	serious illness	dont know		dont know	yes	yes	no	Yes	wound on breast	No			1	yes	yes	yes	no																No
137	6	married	primary	catholic	farmer		No	No	No			nothing at all		dont know		dont know	dont know	dont know	dont know	No		No			3	dont know	dont know	dont know	dont know																No
138	12	married	primary	protestant	technical		Yes	Yes	Yes	sister		a little	serious illness	dont know		dont know	dont know	dont know	no	Yes	having a wound on breas which might lead it to being cut off	No			1	yes	yes	no	dont know																No
139	18	single	none	none	none		No	No	No			nothing at all		dont know		dont know	no	no	no	No		No			3	dont know	dont know	dont know	dont know																No
140	4	married	primary	catholic	farmer		Yes	Yes	No			only heard term	serious illness	dont know		dont know	dont know	dont know	dont know	No		No			3	dont know	dont know	dont know	dont know																No
141	8	married	secondary	catholic	farmer		Yes	Yes	No			only heard term	serious illness	heredity		yes	yes	no	no			No			1	yes	yes	yes	no																No
142	11	married	secondary	none	farmer		Yes	Yes	Yes	other	distant relative	a little	serious illness	dont know		yes	yes	yes	no	Yes	swelliing of the breast	No			2	yes	yes	no	dont know																No
143	7	married	none	catholic	crafts		Yes	Yes	No			a little	serious illness	dont know		yes	yes	yes	no	Yes	bleeding from breast,breasts harden up,swelling on the breasts	No			1	yes	yes	yes	yes	yes	yes	no		yes	dont know	yes	yes	yes	yes	yes		yes	1		No
144	13	married	secondary	catholic	trader		Yes	Yes	No			a little	serious illness	dont know		no	dont know	dont know	no	No		No			1	no	yes	yes	yes	yes	yes	dont know	no	yes	no	yes	no	yes	yes	dont know	no	yes	1		No
145	10	married	primary	catholic	trader		Yes	Yes	Yes	other	grand mother	a little	serious illness	dont know		no	yes	yes	no	No		No			3	dont know	dont know	dont know	no																No
146	12	married	primary	islam	crafts		Yes	Yes	Yes	other	not related to him	nothing at all		dont know		dont know	dont know	dont know	no	No		No			3	dont know	dont know	dont know	no																No
147	7	married	primary	none	farmer		Yes	Yes	Yes	other	neighbour	a little	serious illness	dont know		no	dont know	dont know	no	Yes	breast disapear	No			2	no	no	no	no																No
148	8	married	secondary	islam	trader		Yes	Yes	No			a little	serious illness	dont know		dont know	dont know	dont know	dont know	No		No			3	dont know	dont know	dont know	no																No
149	4	married	secondary	catholic	crafts		Yes	Yes	No			a little	serious illness	dont know		yes	yes	no	no			No			3	dont know	dont know	dont know	yes	no	yes	yes	dont know	yes	yes	no	dont know	dont know	yes	yes	yes	yes	1		No
150	10	married	primary	catholic	crafts		Yes	Yes	No			a little	serious illness	dont know		yes	yes	yes	no	No			others	through blood test	3	dont know		dont know	no																No
151	7	married	tertiary	catholic	farmer		Yes	Yes	Yes	other	grand mother	a little	serious illness	dont know		no	dont know	dont know	dont know	Yes	development of boil on breast,wounds on breast	No			3	dont know	dont know	dont know	no																No
152	9	married	primary	protestant	trader		Yes	Yes	No	other	neighbour	a little	serious illness	dont know		yes	yes	yes	yes		irritation on nipple,painful nipple,blood discharge on nipple,wound on breast	Yes	physical exam		1	yes	yes	yes	no																No
153	5	married	primary	islam	none		Yes	Yes	No			a little	serious illness	dont know		no	yes	yes	no	No		No			2	yes	no	no	no																No
154	8	single	secondary	protestant	other	student	Yes	Yes	No			nothing at all		dont know		yes	yes	no	no	No		No			1	yes	yes	yes	no																No
155	7	single	primary	protestant	trader		Yes	Yes	Yes	friend		only heard term	serious illness	dont know		dont know	no	yes	no	No		No			2	dont know	yes	yes	no																No
156	8	married	primary	islam	trader		Yes	Yes	No			a little	serious illness	other	tetanus	dont know	dont know	dont know	dont know	Yes	ulcer,abcess	Yes	others	blood sample	1	no	yes	yes	no																No
157	8	married	tertiary	catholic	crafts		Yes	Yes	Yes	other	neighbour	a little	serious illness	dont know		dont know	no	yes	no	No		No			1	yes	yes	dont know	dont know																No
158	12	married	primary	traditional	farmer		Yes	Yes	Yes	other	aunt	a little	serious illness	dont know		dont know	yes	yes	no	No		Yes	imaging/x-ray		1	yes	yes	yes	dont know																Yes		Yes	No	No
159	18	married	none	traditional	none		Yes	Yes	No			a little	serious illness	dont know		dont know	dont know	yes	no	No		No			1	yes	yes	yes	dont know																No
160	29	married	none	catholic	none		Yes	Yes	Yes	sister		a little	serious illness	dont know			dont know	yes	no	Yes	wounds,abcess,water dischagrfe	Yes	imaging/x-ray		1	yes	yes	yes	no																Yes		Yes	Yes	No
161	4	married	primary	protestant	farmer		Yes	Yes	No			nothing at all		dont know		yes	yes	no	no			No			2	yes	no	no	no																No
162	11	married	primary	none	cleric/mgt/admin		Yes	Yes	No			a little	serious illness	dont know		no	yes	yes	no	No		No			3	dont know	dont know		no																No
163	18	single	primary	islam	trader		Yes	Yes	No			nothing at all		dont know		dont know	yes	yes	no	No		No			1	dont know	dont know	no	no																No
164	8	married	none	islam	none		Yes	Yes	Yes	other	neighbour	nothing at all		dont know			dont know	yes	no	No		No			3	dont know	dont know	dont know	no																No
165	9	single	primary	protestant	other	pupil	Yes	Yes	No			nothing at all		dont know		dont know	yes	yes	no	No		No			3	dont know	dont know	dont know	no																No
166	9	married	secondary	catholic	technical		Yes	Yes	No			a little	serious illness	dont know		yes	yes	yes	no	Yes	breast tumors,feel pain	No			1	yes	yes	yes	no																No
167	4	married	secondary	catholic	trader		Yes	Yes	No			nothing at all	serious illness	dont know		yes	yes	yes	no	No		No			3	dont know	dont know	dont know	dont know																No
168	1	single	none	protestant	farmer		Yes	Yes	No			nothing at all	serious illness	dont know		yes	yes	yes	no	No		Yes	imaging/x-ray		3	yes	yes	yes	no																No
169	6	married	primary	islam	other	motorbike operator(boda b	Yes	Yes	Yes	other	non relative	a little	not sure if serious	lifestyle		no	yes	yes	no	Yes	swelling on breast,wound on breast	No			3	no	no	no	yes	no	no	yes	no	yes	dont know	yes	no	dont know	dont know	yes	yes	yes	1		No
170	6	married	secondary	catholic	farmer		Yes	Yes	Yes	friend		a little	serious illness	dont know		dont know	yes	yes	yes	No	weight loss,turnishing of the hair	Yes	imaging/x-ray		1	no	yes	dont know	no																Yes	1	Yes	Yes	Yes
171	7	widowed	primary	traditional	farmer		Yes	Yes	No			nothing at all		dont know		dont know	yes	yes	no	No		No			3	dont know	dont know	dont know	dont know																No
172	15	married	none	none	none		Yes	Yes	Yes	other	neighbour	a little	serious illness	dont know		no	no	yes	no	No		No			3	no	yes	yes	no																No
173	14	married	primary	none	trader		Yes	Yes	No			only heard term	serious illness	dont know		yes	yes	yes	no	No		No			1	dont know	dont know	dont know	dont know																No
174	3	married	primary	catholic	other	jua kali artisan	Yes	Yes	Yes	mother		a little	serious illness	dont know		yes	yes	yes	no			No			1	yes	yes	yes	no																No
175	14	married	none	none	trader		Yes	Yes	No			a little	serious illness	dont know		dont know	yes	yes	no	No		Yes	imaging/x-ray		1	yes	yes	yes	no																No
176	4	married	primary	catholic	farmer		Yes	Yes	No			nothing at all		dont know		yes	yes	yes	no	No		No			1	yes	yes	yes	dont know																Yes	self examination during bath	Yes	No	No
177	3	married	none	none	farmer		Yes	Yes	Yes	other	neighour	nothing at all		dont know		yes	yes	yes	no	No		No			3	dont know	yes	yes	dont know																No
178	7	married	primary	none	farmer		Yes	Yes	No			nothing at all		dont know		yes	yes	yes	dont know	No		No			3	dont know	yes	yes	dont know																No
179	5	married	primary	islam	farmer		Yes	Yes	No			nothing at all		dont know		dont know	yes	yes	no	No		Yes	physical exam		3	dont know	yes	no	no																No
180	5	married	primary	protestant	trader		Yes	Yes	Yes	other	grand mother	nothing at all		dont know		no	dont know	yes	no	No		No			1	yes	yes	yes	dont know																No
181	12	single	secondary	protestant	other	teacher	Yes	Yes	No			nothing at all		dont know		dont know	yes	yes	no	Yes	abnormal growth of breas	Yes	others	sel examination	1	no	no	yes	no																No
182	5	single	primary	protestant	other	barber	Yes	Yes	No			nothing at all		dont know		no	yes	yes	no	No		No			1	yes	yes	no	no																No
183	10	single	secondary	catholic	crafts		Yes	Yes	Yes	other	not related	a little	serious illness	dont know		no	yes	yes	dont know	No		No			3	dont know	dont know	dont know	no																No
184	6	single	secondary	catholic	farmer		Yes	Yes	Yes	other	neighbour	a little	serious illness	virus		dont know	yes	yes	no	Yes	wounds on breast,tiredness all over the body	Yes	others	blood test	1	yes	yes	yes	yes	yes	yes	no	no	no	no	no	no	no	no	no	yes	yes	2	yes	Yes		No	Yes	No
185	7	married	secondary	catholic	trader		Yes	Yes	Yes	other	neighbour	a little	serious illness	dont know		dont know	yes	yes	no	No		No			3	dont know	dont know	dont know	no																No
186	9	married	primary	protestant	trader		Yes	Yes	Yes	mother		a little	serious illness	heredity		yes	yes	yes	no	Yes	pain on breast,lump on breast	No			1	yes	dont know	dont know	dont know																No
187	14	married	secondary	protestant	farmer		Yes	Yes	No			nothing at all		dont know		yes	yes	yes	no	No		No			3	yes	yes	no	dont know																No
188	5	married	secondary	protestant	farmer		Yes	Yes	No			nothing at all		dont know		no	no	dont know	no	No		No			3	dont know	dont know	dont know	dont know																No
189	8	married	none	none	crafts		Yes	Yes	No			nothing at all		dont know			dont know	no	no	No		No			3	yes	no	no	dont know																No
190	7	married	none	islam	technical		Yes	Yes	No			only heard term	not sure if serious	dont know		dont know	dont know	dont know	dont know	No		No			3	dont know	dont know	dont know	dont know																No
191	25	married	none	islam	farmer		Yes	Yes	Yes	other	my wife	very familiar	serious illness	unknown		dont know	no	dont know	no	Yes	boil on breast,wound,pain on breast\	No			1	yes	yes	yes	dont know																Yes	operation	Yes
192	11	married	secondary	catholic	farmer		Yes	Yes	No			a little	serious illness			dont know	yes	yes	no	Yes	wounds on breast which never heal	No			1	yes	yes	yes	yes	yes	yes	yes	yes	yes	yes	yes	yes	yes	yes	yes	yes	yes	1	yes	No
193	9	single	secondary	catholic	none		Yes	Yes	No			nothing at all		dont know		no	yes	yes	no	No		No			1	yes	yes	yes	dont know																No
194	7	single	none	none	none		Yes	Yes	No			nothing at all		dont know		dont know	no	no	no	No		No			1	yes	yes	no	dont know																No
195	9	married	secondary	protestant	farmer		Yes	Yes	Yes	other	neighbour	a little	serious illness	dont know		dont know	no	no	no	Yes	lump on breast	No			1	yes	dont know	no	dont know																Yes			Yes
196	9	married	adult educ	none	trader		Yes	Yes	No			nothing at all		dont know		yes	yes	yes	no	Yes	lump on breast,irritation on breast	No			1	yes	yes	yes	no																No
197	10	married	primary	protestant	trader		Yes	Yes	Yes	other	neighbour	only heard term		dont know		dont know	dont know	yes	no	No		No			1	dont know	dont know	dont know	dont know																No
198	17	married	none	catholic	farmer		Yes	Yes	No			nothing at all		dont know		dont know	dont know	yes	no	No		No			3	dont know	dont know	dont know	dont know																No
199	8	married	secondary	protestant	farmer		Yes	Yes	No			nothing at all		dont know			yes	yes	no	No		No			1	yes	yes	yes	no response																No
200	8	single	primary	islam	none		Yes	Yes	No			nothing at all		dont know		dont know	dont know	dont know	dont know	No		No			3	dont know	dont know	dont know	dont know																No
201	6	married	primary	islam	farmer		Yes	Yes	No			only heard term	not sure if serious	dont know		no	no	dont know	dont know	No		No			3	yes	yes	yes	dont know																No
202	2	single	secondary	islam	none		Yes	Yes	No			only heard term	serious illness	dont know		yes	yes	yes	no	No		No			2	yes	yes	yes	dont know																No
203	9	married	primary	protestant	farmer		Yes	Yes	Yes	other	neighbour	a little	serious illness	dont know		no	yes	no	no	Yes	wound on breast,swelling on breast	Yes	imaging/x-ray		1	yes	yes	yes	yes	no	no	yes	no	no	no	yes	no	yes	yes	yes	yes	yes	1	no	Yes		No	Yes	No
204	10	married	primary	islam	crafts		Yes	Yes	No			nothing at all		dont know		dont know	dont know	yes	no	No		No			1	yes	yes	yes	dont know																No
205	8	married	none	none	trader		Yes	Yes	Yes	sister		a little	serious illness	dont know		yes	no	yes	no	No		Yes	physical exam		3	dont know	dont know	yes	dont know																No
206	2	married	none	none	farmer		Yes	No	Yes	other	grand mother	nothing at all		dont know		yes	no	dont know	dont know	No		No			1	dont know	dont know	dont know	dont know																No
207	6	married	secondary	none	farmer		Yes	Yes	No			nothing at all		dont know		no	dont know	dont know	dont know	No		No			3	dont know	dont know	dont know	no																No
208	13	married	secondary	protestant	cleric/mgt/admin		Yes	Yes	Yes	other	sister in law	a little	serious illness	heredity		no	yes	yes	no	Yes	pain on breast,itchness,discharge from breast	No			1	yes	yes	yes	yes	yes	yes	yes	yes	yes	no	yes	yes	no	yes	yes	yes	yes	1	yes	Yes
209	13	married	secondary	protestant	other	field officer	Yes	Yes	Yes	other	sister in law	a little	serious illness	lifestyle		yes	yes	yes	no	Yes	a bitting like feeling on th nipple	No			1	yes	yes	yes	yes	yes	yes	yes	yes	yes	no	no	dont know	yes	yes	yes	yes		1	yes	No
210	8	single	primary	none	farmer		Yes	Yes	No			a little	serious illness	dont know		dont know	dont know	dont know	no	No		No			1	yes	no	yes	no																No
211	7	married	primary	islam	trader		Yes	Yes	Yes	other	my uncle	a little	serious illness	dont know		dont know	yes	yes	no	No		No			1	yes	yes	yes	no																No
212	9	married	primary	traditional	farmer		Yes	Yes	Yes	other	neighbour	a little	serious illness	dont know		dont know	no	no	no	Yes	watery discharge fro breast,swelling of breast,wound on breast	No			1	yes	yes	dont know	dont know																No
213	10	married	primary	traditional	technical		Yes	Yes	Yes	other	neighbour	only heard term	serious illness	dont know		no	dont know	dont know	no	No		No			3	dont know	dont know	dont know	dont know																No
214	9	married	primary	islam	trader		Yes	Yes	No			a little	serious illness	lifestyle		no	no	yes	no	No		No			3	dont know	yes	yes	dont know																No
215	5	married	secondary	protestant	other	retired teacher	Yes	Yes	Yes	sister		very familiar	serious illness	dont know		dont know	no	no	dont know	Yes	lump	No			3	yes	dont know	dont know	dont know																No
216	13	married	primary	islam	trader		Yes	Yes	Yes	other	aunt	a little	serious illness	dont know		no	dont know	yes	yes	Yes	irritation on breast,wtaery discharge ,wound on breast	Yes	physical exam		1	yes	yes	yes	no																No
217	8	married	none	protestant	technical		Yes	Yes	Yes	other	neighbour	a little	serious illness	dont know		no	yes	yes	no	No		No			1	yes	yes	yes	no																No
218	7	single	none	islam	technical		Yes	Yes	Yes	friend		nothing at all		dont know		dont know	dont know	yes	no	No		No			3	dont know	dont know	dont know	no																No
219	7	married	primary	none	other	motorbike reider\	Yes	Yes	No			a little	serious illness	dont know		dont know	no	no	no		vomitting,loss of consiousness	No			3	dont know	dont know	dont know	no																No
220	5	single	primary	islam	farmer		Yes	Yes	No			a little	serious illness	dont know		dont know	yes	yes	no	No		No			3	dont know	dont know	dont know	no																No
221	5	married	primary	catholic	none		Yes	Yes	No			only heard term	not sure if serious	dont know		dont know	yes	yes	no	No		No			1	yes	yes	yes	dont know																No
222	9	married	primary	islam	farmer		Yes	Yes	No	other	not related	a little	serious illness	dont know		no	no	no	no	No		No			3	dont know	dont know	dont know	no																No
223	8	married	none	islam	farmer		Yes	Yes	No			only heard term	serious illness	dont know		dont know	yes	yes	no	No		No			1	yes	yes	yes	dont know																No
224	4	married	primary	protestant	farmer		Yes	Yes	No			a little	serious illness	dont know		dont know	dont know	yes	no	No		No			3	yes	no	no	dont know																No
225	7	married	none	islam	farmer		Yes	Yes	No			a little	serious illness	dont know		yes	yes	yes	dont know	No		No			3	dont know	dont know	yes	dont know																Yes	daily when bathing	Yes	Yes	No
226	9	married	primary	islam	other	casual labourer	Yes	Yes	No			nothing at all		dont know		yes	dont know	dont know	no	No		No			3	dont know	dont know	dont know	dont know																Yes			Yes
227	8	married	primary	catholic	farmer		Yes	Yes	Yes	other	colleague	a little	serious illness	dont know		yes	yes	yes	no	Yes	pain on breast,lumps on breast	Yes	physical exam		1	yes	yes	yes	yes											yes	yes	yes	1		Yes			Yes
228	12	single	primary	protestant	trader		Yes	Yes	No			a little	serious illness	dont know		yes	yes	yes	no	No		No			1	yes	yes	yes	dont know																No
229	3	married	secondary	protestant	none		Yes	Yes	Yes	other	random person	nothing at all		dont know		yes	yes	yes	no	No		No			2	no	yes	no	dont know																Yes	1	Yes	Yes
230	6	married	primary	none	trader		Yes	Yes	No			a little	serious illness	dont know		dont know	dont know	yes	no	No		Yes			1	yes	yes	yes	yes														1		Yes		Yes	Yes	No
231	8	married	primary	islam	trader		Yes	Yes	No			only heard term	serious illness	dont know		no	yes	yes	no	Yes	hard lump	No			1	yes	yes	yes	dont know																Yes				Yes
232	8	married	secondary	islam	farmer		Yes	Yes	Yes	other	neighbour	a little	serious illness	dont know		dont know	dont know	dont know	dont know	Yes	weight loss,frequent illness	No			3	dont know	dont know	dont know	no																No
233	6	married	secondary	protestant	other	taillor	Yes	Yes	No			only heard term	serious illness	dont know		yes	no	dont know	no	Yes	lump on breast	No			1	yes	yes	yes	yes	no	no	yes	yes	yes	dont know	yes	yes	dont know	dont know	yes	no	no	1	yes	No
234	10	married	primary	protestant	trader		Yes	Yes	Yes	other	niece	a little	serious illness	dont know			yes	yes	no	Yes	swelling of breast	Yes	physical exam		1	dont know	dont know	dont know	no																No
235	3	married	primary	none	other	motorcyclist	No	No	No			nothing at all		dont know		yes	dont know	yes	no	No		No			3	dont know	dont know	dont know	dont know																Yes			No	No
236	10	single	secondary	protestant	other	student	Yes	Yes	No			a little	serious illness	dont know		dont know	yes	yes	no	Yes	lump,any abnormality		imaging/x-ray		1	yes	yes	yes	yes	no	no	no	no	no	no	no	no	no	no	yes	no	no	2	no	Yes			Yes	Yes
237	5	married	none	none	other	casual labpurer	Yes	Yes	No			nothing at all		dont know		no	yes	yes	dont know	No		No			1	dont know	yes	dont know	no																No
[truncated: 36 more columns]

## Sheet: directory
variable name	variable label	label								variable label
qnumber	questionnaire number	number							number	questionnaire number
no_hh_members
marital	maritlab marital status	marital	status						marital status	marital status
educ_highest	educlab highest educ level	highest	educ	level					highest educ level	highest educ level
religion	religlab religion	religion							religion	religion
occupation	occuplab occupation	occupation							occupation	occupation
occup_other
heard_cancer	yesno ever heard abt cancer	ever	heard	abt	cancer				ever heard abt cancer	ever heard abt cancer
heard_bc	yesno ever heard abt breast cancer	ever	heard	abt	breast	cancer			ever heard abt breast cancer	ever heard abt breast cancer
suffer_cancer	yesno know someone suffer bc	know	someone	suffer	bc				know someone suffer bc	know someone suffer bc
who_suffer	sufferlab
	who suffer bc	suffer	bc						suffer bc	suffer bc
who_other	who else you know suffer bc	else	you	know	suffer	bc			else you know suffer bc	else you know suffer bc
much_know_bc	knowlab how much do you know abt bc	how	much	do	you	know	abt	bc	how much do you know abt bc	how much do you know abt bc
what_know_bc	knowlab2 what do you know abt bc	what	do	you	know	abt	bc		what do you know abt bc	what do you know abt bc
cause_bc	causelab what causes bc	what	causes	bc					what causes bc	what causes bc
cause_bc_other	other causes of bc	causes	of	bc					causes of bc	causes of bc
men_bc	yesnodk do men get bc	do	men	get	bc				do men get bc	do men get bc
curable_bc	yesnodk is bc curable	is	bc	curable					is bc curable	is bc curable
survive_bc	yesnodk survive bc if early detected	survive	bc	if	early	detected			survive bc if early detected	survive bc if early detected
th_treat_bc	yesnodk trad healer Rx bc	trad	healer	Rx	bc				trad healer Rx bc	trad healer Rx bc
signs_bc	yesno know signs of bc	know	signs	of	bc				know signs of bc	know signs of bc
signs_3_bc	known 3 signs of bc	3	signs	of	bc				3 signs of bc	3 signs of bc
bc_dx	yesno know how bc is diagnosed	know	how	bc	is	diagnosed			know how bc is diagnosed	know how bc is diagnosed
which_dx	dxlab which dx test	which	dx	test					which dx test	which dx test
which_dx2
signs_bc2
lump_sign	signlab2 lump sign of bc	lump	sign	of	bc				lump sign of bc	lump sign of bc
pain_sign	signlab2 pain sign of bc	pain	sign	of	bc				pain sign of bc	pain sign of bc
dischsarge_sign	signlab2 discharge sign of bc	discharge	sign	of	bc				discharge sign of bc	discharge sign of bc
rf_bc	signlab2 risk factors of bc	risk	factors	of	bc				risk factors of bc	risk factors of bc
age_rf	yesnodk age a risk factor for bc	age	a	risk	factor	for	bc		age a risk factor for bc	age a risk factor for bc
poverty_rf	yesnodk poverty a risk factor for bc	poverty	a	risk	factor	for	bc		poverty a risk factor for bc	poverty a risk factor for bc
bra_rf	yesnodk bra a risk factor for bc	bra	a	risk	factor	for	bc		bra a risk factor for bc	bra a risk factor for bc
chd30_yrs_ref	yesnodk child after 30 yrs a risk factor for bc	child	after	30	yrs	a	risk	factor	child after 30 yrs a risk factor	child after 30 yrs a risk factor
obesity_rf	yesnodk obesity a risk factor for bc	obesity	a	risk	factor	for	bc		obesity a risk factor for bc	obesity a risk factor for bc
contact_rf	yesnodk contact a risk factor for bc	contact	a	risk	factor	for	bc		contact a risk factor for bc	contact a risk factor for bc
relative_rf	yesnodk family history a risk factor for bc	family	history	a	risk	factor	for	bc	family history a risk factor for bc	family history a risk factor for bc
lactating_rf	yesnodk long lactation a risk factor for bc	long	lactation	a	risk	factor	for	bc	long lactation a risk factor for bc	long lactation a risk factor for bc
menarche_rf	yesnodk early menarch a risk factor for bc	early	menarch	a	risk	factor	for	bc	early menarch a risk factor for bc	early menarch a risk factor for bc
late_mp_rf	yesnodk late menopause a risk factor for bc	late	menopause	a	risk	factor	for	bc	late menopause a risk factor for bc	late menopause a risk factor for bc
contracept_rf	yesnodk contraceptives a risk factor for bc	contraceptives	a	risk	factor	for	bc		contraceptives a risk factor for bc	contraceptives a risk factor for bc
tobacco_rf	yesnodk tobacco a risk factor for bc	tobacco	a	risk	factor	for	bc		tobacco a risk factor for bc	tobacco a risk factor for bc
alcohol_rf	yesnodk alcohol a risk factor for bc	alcohol	a	risk	factor	for	bc		alcohol a risk factor for bc	alcohol a risk factor for bc
q36o
fat_diet_rf	yesnodk high fat diet a risk factor for bc	high	fat	diet	a	risk	factor	for	high fat diet a risk factor for	high fat diet a risk factor for
know_screen	yesno know bc screening methods	know	bc	screening	methods				know bc screening methods	know bc screening methods
screen_other	other screening methods	screening	methods						screening methods	screening methods
monthly_bse	yesno monthly BSE a screening method	monthly	BSE	a	screening	method			monthly BSE a screening method	monthly BSE a screening method
regular_cbe	yesno regular CBE a screen method	regular	CBE	a	screen	method			regular CBE a screen method	regular CBE a screen method
mammo_screen	yesno mammography a screen method	mammography	a	screen	method				mammography a screen method	mammography a screen method
male_th_examine	signlab2 allow male trad. healer examine wife breast	allow	male	trad.	healer	examine	wife	breast	allow male trad. healer examine wife breast	allow male trad. healer examine wife breast
hcw_examine	signlab2 allow healthcare worker examine wife breast	allow	healthcare	worker	examine	wife	breast		allow healthcare worker examine wife breast	allow healthcare worker examine wife breast
male_examine	signlab2 allow male doc examine wife breast	allow	male	doc	examine	wife	breast		allow male doc examine wife breast	allow male doc examine wife breast
wife_tell	yesno wife tell you health concerns	wife	tell	you	health	concerns			wife tell you health concerns	wife tell you health concerns
enquire_vst	yesno enquire why wife visit hospital	enquire	why	wife	visit	hospital			enquire why wife visit hospital	enquire why wife visit hospital
your_role_bc	rolelab your role if wife had bc	your	role	if	wife	had	bc		your role if wife had bc	your role if wife had bc
role_other	your role if wife had bc_other	role	if	wife	had	bc_other			role if wife had bc_other	role if wife had bc_other
do_breast_lump	lumplab do in case of breast lump	do	in	case	of	breast	lump		do in case of breast lump	do in case of breast lump
do_lump_other	do in case of breast lump_other	in	case	of	breast	lump_other			in case of breast lump_other	in case of breast lump_other
other_wife	yesno take another wife if wife had bc	take	another	wife	if	wife	had	bc	take another wife if wife had bc	take another wife if wife had bc
not_go_reason	notgo_lab
	reason not go to facility	not	go	to	facility				not go to facility	not go to facility
decision_where	decisionlab
	who decide where wife seeks assistance	decide	where	wife	seeks	assistance			decide where wife seeks assistance	decide where wife seeks assistance
decision_other	who decide where wife seeks assistance_other	decide	where	wife	seeks	assistance_other			decide where wife seeks assistance_other	decide where wife seeks assistance_other
facility_which	facilitylab
	which facility to visit	facility	to	visit					facility to visit	facility to visit
facility_which2
reason_choice~c	fac_reasonlab
	reason for chosing facility	for	chosing	facility					for chosing facility	for chosing facility
prompt_help	promptlab
	how prompt seek help	prompt	seek	help					prompt seek help	prompt seek help
early_encourage	yesnodk encourage wife go early detection	encourage	wife	go	early	detection			encourage wife go early detection	encourage wife go early detection
whynot_encour~e	why not encourage early detection	not	encourage	early	detection				not encourage early detection	not encourage early detection
pay_screens	paylab who would pay for screening tests	who	would	pay	for	screening	tests		who would pay for screening tests	who would pay for screening tests
dx_bc_tell	dxtell_lab
	who tell abt wife bc dx	tell	abt	wife	bc	dx			tell abt wife bc dx	tell abt wife bc dx
dx_tell_other	who tell abt wife bc dx_other	tell	abt	wife	bc	dx_other			tell abt wife bc dx_other	tell abt wife bc dx_other
no_tell_why	notell_lab
	not tell others_why	tell	others_why						tell others_why	tell others_why
no_tell_why2	not tell others_why_2	tell	others_why_2						tell others_why_2	tell others_why_2
who_support	supportlab
	who support wife if has bc	support	wife	if	has	bc			support wife if has bc	support wife if has bc
support_other	who support wife if has bc_other	support	wife	if	has	bc_other			support wife if has bc_other	support wife if has bc_other
do_living_bc	livinglab
	what do if wife has bc	do	if	wife	has	bc			do if wife has bc	do if wife has bc
enumer_code	enumerator code	code							code	code
uniquekey
recstatus
know2_signs	yesno know 2/2 signs of bc	know	2018-02-02	signs	of	bc			know 43133 signs of bc	know 43133 signs of bc
know1_rf	yesno know at least 1 rf bc	know	at	least	1	rf	bc		know at least 1 rf bc	know at least 1 rf bc
know2_rf	yesno know at least 2 rf bc	know	at	least	2	rf	bc		know at least 2 rf bc	know at least 2 rf bc
know1_screen	yesno know at least 1 bc screen	know	at	least	1	bc	screen		know at least 1 bc screen	know at least 1 bc screen
know2_screen	yesno know at least 2 bc screen	know	at	least	2	bc	screen		know at least 2 bc screen	know at least 2 bc screen
know3_screen	yesno know at least 3 bc screen	know	at	least	3	bc	screen		know at least 3 bc screen	know at least 3 bc screen
Sorted
